# Supplementary material for: Mendelian randomization reveals association of gut microbiota with Henoch–Schönlein purpura and immune thrombocytopenia
Source: Int J Hematol. 2024 Apr 26;120(1):50–9. doi: 10.1007/s12185-024-03777-1 (PMC11226487; doi:10.1007/s12185-024-03777-1)
Supplement: Supplementary file 2 — Supplementary file2 (XLSX 396 KB) [file 12185_2024_3777_MOESM2_ESM.xlsx]

## Sheet: Sheet1
Name	SNP	p-value	beta	SE	Sample size	R2	F	F-value
family.Methanobacteriaceae.id.121	rs10000686	8.74e-05	-0.113009	0.0288391	3319	0.00460521	15.3461	15.3461
family.Methanobacteriaceae.id.121	rs10121942	9.63e-05	-0.121325	0.0312654	3278	0.00457271	15.049	15.049
family.Methanobacteriaceae.id.121	rs10122286	9.64e-05	-0.111821	0.0287303	3698	0.00407968	15.1403	15.1403
family.Methanobacteriaceae.id.121	rs10124232	2.76e-05	-0.113507	0.0270705	3698	0.00473178	17.5718	17.5718
family.Methanobacteriaceae.id.121	rs10133734	5.68e-05	-0.121513	0.0312436	3203	0.00470027	15.1166	15.1166
family.Methanobacteriaceae.id.121	rs10135881	5.1e-05	-0.122425	0.0312408	3203	0.00477155	15.3469	15.3469
family.Methanobacteriaceae.id.121	rs10140237	5.73e-05	-0.121633	0.0312538	3203	0.0047064	15.1364	15.1364
family.Methanobacteriaceae.id.121	rs10190853	9.63e-05	-0.119422	0.0306798	3698	0.00408057	15.1436	15.1436
family.Methanobacteriaceae.id.121	rs10206171	1.78e-05	-0.109729	0.0253689	3319	0.00560523	18.6974	18.6974
family.Methanobacteriaceae.id.121	rs10214654	8.98e-05	0.0916381	0.0234025	3697	0.00413029	15.3247	15.3247
family.Methanobacteriaceae.id.121	rs10401181	2.32e-05	0.112413	0.0266132	3698	0.00480158	17.8322	17.8322
family.Methanobacteriaceae.id.121	rs10402976	2.61e-05	0.111714	0.0266168	3698	0.00474107	17.6065	17.6065
family.Methanobacteriaceae.id.121	rs10403247	2.53e-05	0.111896	0.0266139	3698	0.00475749	17.6677	17.6677
family.Methanobacteriaceae.id.121	rs10408276	2.89e-05	0.11111	0.0266103	3698	0.00469244	17.425	17.425
family.Methanobacteriaceae.id.121	rs10415623	9.23e-05	0.113957	0.0289808	3698	0.00416375	15.4536	15.4536
family.Methanobacteriaceae.id.121	rs10416153	7.64e-05	0.115392	0.0289807	3698	0.00426884	15.8453	15.8453
family.Methanobacteriaceae.id.121	rs10424197	9.28e-06	-0.111274	0.0247517	3698	0.00543557	20.1997	20.1997
family.Methanobacteriaceae.id.121	rs1043794	2.56e-05	-0.178733	0.0418425	3384	0.00536301	18.2355	18.2355
family.Methanobacteriaceae.id.121	rs1043911	4e-05	-0.175725	0.0419099	3385	0.00516685	17.5703	17.5703
family.Methanobacteriaceae.id.121	rs1043913	3.47e-05	-0.176165	0.0418787	3384	0.00520181	17.6845	17.6845
family.Methanobacteriaceae.id.121	rs10448161	3.61e-05	-0.0980725	0.0236541	3696	0.0046295	17.1809	17.1809
family.Methanobacteriaceae.id.121	rs10501707	9.72e-06	0.109533	0.0250547	3698	0.00514173	19.102	19.102
family.Methanobacteriaceae.id.121	rs10741306	4.68e-05	0.101041	0.0248759	3696	0.00444402	16.4895	16.4895
family.Methanobacteriaceae.id.121	rs10750702	8.6e-05	-0.0954575	0.0242165	3698	0.00418417	15.5297	15.5297
family.Methanobacteriaceae.id.121	rs10765213	2.14e-05	0.106137	0.0250786	3698	0.00482019	17.9017	17.9017
family.Methanobacteriaceae.id.121	rs10765214	1.36e-05	0.108119	0.0250599	3698	0.00500837	18.6041	18.6041
family.Methanobacteriaceae.id.121	rs10765215	8.14e-05	0.0972284	0.024892	3696	0.00411099	15.2487	15.2487
family.Methanobacteriaceae.id.121	rs10765216	8.27e-05	0.0971603	0.0248925	3696	0.00410509	15.2267	15.2267
family.Methanobacteriaceae.id.121	rs10765217	4.92e-05	0.100172	0.0248784	3698	0.00436497	16.2037	16.2037
family.Methanobacteriaceae.id.121	rs10765218	4.35e-05	0.100901	0.0248764	3698	0.00442914	16.4429	16.4429
family.Methanobacteriaceae.id.121	rs10765219	9.68e-05	0.0952868	0.0244282	3695	0.00410093	15.2071	15.2071
family.Methanobacteriaceae.id.121	rs10765226	9.89e-05	0.0956929	0.0245479	3696	0.00409464	15.1878	15.1878
family.Methanobacteriaceae.id.121	rs10819692	5.17e-05	-0.11942	0.0293273	3656	0.00451481	16.5719	16.5719
family.Methanobacteriaceae.id.121	rs10819693	5.75e-05	-0.117467	0.0289144	3696	0.00444562	16.4955	16.4955
family.Methanobacteriaceae.id.121	rs10819797	9.66e-05	-0.105395	0.0270525	3698	0.00408773	15.1703	15.1703
family.Methanobacteriaceae.id.121	rs10830283	2.69e-05	0.10383	0.0250158	3691	0.00464565	17.2178	17.2178
family.Methanobacteriaceae.id.121	rs10830285	1.74e-05	0.107181	0.0250682	3696	0.00492171	18.2707	18.2707
family.Methanobacteriaceae.id.121	rs10830286	1.84e-05	0.10641	0.0250606	3698	0.0048518	18.0197	18.0197
family.Methanobacteriaceae.id.121	rs10830288	2.59e-05	0.104758	0.0250647	3698	0.00470148	17.4587	17.4587
family.Methanobacteriaceae.id.121	rs10830289	2.76e-05	0.10434	0.0250655	3698	0.00466396	17.3188	17.3188
family.Methanobacteriaceae.id.121	rs10830291	5.72e-05	0.0991701	0.0248783	3698	0.00427848	15.8812	15.8812
family.Methanobacteriaceae.id.121	rs10830292	9.56e-06	0.109865	0.0250553	3698	0.00517253	19.2171	19.2171
family.Methanobacteriaceae.id.121	rs10830293	4.22e-05	0.101268	0.0248942	3698	0.00445493	16.5391	16.5391
family.Methanobacteriaceae.id.121	rs10830294	5.92e-05	0.0992407	0.024879	3698	0.00428431	15.9029	15.9029
family.Methanobacteriaceae.id.121	rs10830296	1.05e-05	0.109299	0.0250485	3696	0.00512514	19.0298	19.0298
family.Methanobacteriaceae.id.121	rs10830298	8.66e-05	0.0962356	0.0244867	3696	0.00416167	15.4374	15.4374
family.Methanobacteriaceae.id.121	rs10830299	8.42e-05	0.0966123	0.0245457	3696	0.00417414	15.4839	15.4839
family.Methanobacteriaceae.id.121	rs10830719	9.36e-05	-0.209032	0.054111	3003	0.00494476	14.913	14.913
family.Methanobacteriaceae.id.121	rs10830721	9.41e-05	-0.208934	0.0541795	3003	0.00492776	14.8614	14.8614
family.Methanobacteriaceae.id.121	rs10895692	8.24e-05	-0.0957333	0.0242135	3698	0.00420931	15.6234	15.6234
family.Methanobacteriaceae.id.121	rs10895703	9.28e-05	-0.095284	0.0242944	3698	0.00414244	15.3742	15.3742
family.Methanobacteriaceae.id.121	rs10988888	5.47e-05	-0.119125	0.0293232	3656	0.0044939	16.4948	16.4948
family.Methanobacteriaceae.id.121	rs10988889	5.59e-05	-0.118848	0.0293224	3656	0.00447332	16.419	16.419
family.Methanobacteriaceae.id.121	rs11018639	5.23e-05	0.103552	0.0251845	3687	0.00456442	16.897	16.897
family.Methanobacteriaceae.id.121	rs11018652	2.2e-05	0.106026	0.0250669	3696	0.00481717	17.8808	17.8808
family.Methanobacteriaceae.id.121	rs11018653	1.76e-05	0.107175	0.0250676	3696	0.00492141	18.2696	18.2696
family.Methanobacteriaceae.id.121	rs11018654	1.75e-05	0.107324	0.0250672	3696	0.00493518	18.321	18.321
family.Methanobacteriaceae.id.121	rs11018659	2.3e-05	0.105437	0.0250619	3698	0.00476344	17.6899	17.6899
family.Methanobacteriaceae.id.121	rs11018660	2.78e-05	0.104308	0.0250655	3698	0.00466111	17.3082	17.3082
family.Methanobacteriaceae.id.121	rs11018662	7.67e-05	0.0978476	0.0248821	3698	0.00416434	15.4558	15.4558
family.Methanobacteriaceae.id.121	rs11018664	9e-06	0.109896	0.0250545	3698	0.00517574	19.2291	19.2291
family.Methanobacteriaceae.id.121	rs11018665	6.52e-06	0.111465	0.0250516	3698	0.00532506	19.7868	19.7868
family.Methanobacteriaceae.id.121	rs11018666	6.22e-05	0.098994	0.0248739	3698	0.0042649	15.8306	15.8306
family.Methanobacteriaceae.id.121	rs11018667	6.6e-05	0.0986545	0.0248777	3698	0.00423452	15.7173	15.7173
family.Methanobacteriaceae.id.121	rs11018668	8.53e-05	0.09606	0.0245764	3696	0.00411646	15.2691	15.2691
family.Methanobacteriaceae.id.121	rs11018674	9.61e-05	0.0958154	0.0245456	3696	0.00410586	15.2296	15.2296
family.Methanobacteriaceae.id.121	rs11018688	9.3e-05	0.0958157	0.0245823	3696	0.00409371	15.1843	15.1843
family.Methanobacteriaceae.id.121	rs11018707	9.94e-05	0.0956655	0.024548	3696	0.00409229	15.1791	15.1791
family.Methanobacteriaceae.id.121	rs11019405	7.62e-05	-0.207386	0.0529366	3144	0.00485791	15.3381	15.3381
family.Methanobacteriaceae.id.121	rs11019414	9.36e-05	-0.209032	0.054111	3003	0.00494476	14.913	14.913
family.Methanobacteriaceae.id.121	rs11019418	8.48e-05	-0.210263	0.0541437	3003	0.00499688	15.071	15.071
family.Methanobacteriaceae.id.121	rs11019419	8.48e-05	-0.210263	0.0541437	3003	0.00499688	15.071	15.071
family.Methanobacteriaceae.id.121	rs11019420	8.48e-05	-0.210263	0.0541437	3003	0.00499688	15.071	15.071
family.Methanobacteriaceae.id.121	rs11019421	9.12e-05	-0.209343	0.0541456	3003	0.0049531	14.9383	14.9383
family.Methanobacteriaceae.id.121	rs11019422	9.12e-05	-0.209343	0.0541456	3003	0.0049531	14.9383	14.9383
family.Methanobacteriaceae.id.121	rs11019427	9.22e-05	-0.204962	0.0529881	3144	0.00473636	14.9525	14.9525
family.Methanobacteriaceae.id.121	rs11022995	1.42e-05	-0.102909	0.0233399	3698	0.00522954	19.43	19.43
family.Methanobacteriaceae.id.121	rs1106008	6.09e-05	0.10828	0.0271594	3694	0.00428443	15.8862	15.8862
family.Methanobacteriaceae.id.121	rs11102458	5.32e-05	-0.132771	0.0329841	3698	0.0043625	16.1945	16.1945
family.Methanobacteriaceae.id.121	rs111704436	4.2e-05	-0.175273	0.0418945	3385	0.00514417	17.4927	17.4927
family.Methanobacteriaceae.id.121	rs11190166	3.27e-05	0.146269	0.0366829	3685	0.00429606	15.8906	15.8906
family.Methanobacteriaceae.id.121	rs11190170	2.25e-05	0.157309	0.0376913	3691	0.00469717	17.4096	17.4096
family.Methanobacteriaceae.id.121	rs11190172	3.04e-05	0.154391	0.0376645	3692	0.00453051	16.7936	16.7936
family.Methanobacteriaceae.id.121	rs11190173	4.18e-05	0.151613	0.0376696	3692	0.00436847	16.1904	16.1904
family.Methanobacteriaceae.id.121	rs11190174	2.54e-05	0.155647	0.037632	3697	0.00460588	17.0975	17.0975
family.Methanobacteriaceae.id.121	rs11190177	2.17e-05	0.15656	0.0376474	3698	0.00465478	17.2845	17.2845
family.Methanobacteriaceae.id.121	rs11190178	1.75e-05	0.158215	0.0376471	3698	0.00475329	17.6521	17.6521
family.Methanobacteriaceae.id.121	rs11190179	7.6e-05	0.146857	0.0376572	3698	0.00409585	15.2005	15.2005
family.Methanobacteriaceae.id.121	rs112601489	7.3e-05	0.0975279	0.0245448	3696	0.00425358	15.7798	15.7798
family.Methanobacteriaceae.id.121	rs112634911	1.89e-05	0.191719	0.0444048	3501	0.00529628	18.6304	18.6304
family.Methanobacteriaceae.id.121	rs112685277	9.98e-05	-0.115315	0.029954	3695	0.00399491	14.8124	14.8124
family.Methanobacteriaceae.id.121	rs112738914	2.46e-05	0.207115	0.0493533	3162	0.0055388	17.6001	17.6001
family.Methanobacteriaceae.id.121	rs113023771	8.91e-05	-0.200807	0.0475598	3217	0.00551095	17.8159	17.8159
family.Methanobacteriaceae.id.121	rs113083336	2.74e-05	0.205982	0.0493772	3162	0.00547344	17.3913	17.3913
family.Methanobacteriaceae.id.121	rs113743983	9.37e-05	0.0963577	0.0245883	3696	0.00413792	15.349	15.349
family.Methanobacteriaceae.id.121	rs11541256	5.21e-05	-0.151883	0.0380975	3203	0.00493763	15.8838	15.8838
family.Methanobacteriaceae.id.121	rs11557127	2.57e-05	-0.179587	0.0421496	3342	0.00540259	18.1427	18.1427
family.Methanobacteriaceae.id.121	rs11585904	4.83e-05	0.138771	0.0339017	3319	0.00502297	16.7453	16.7453
family.Methanobacteriaceae.id.121	rs11594185	4.82e-05	0.103038	0.0250993	3698	0.00453656	16.8435	16.8435
family.Methanobacteriaceae.id.121	rs11605844	4.85e-05	0.100352	0.0248751	3698	0.00438176	16.2663	16.2663
family.Methanobacteriaceae.id.121	rs11660743	7.1e-05	0.0952465	0.0238368	3698	0.00429898	15.9576	15.9576
family.Methanobacteriaceae.id.121	rs11667725	5.54e-05	0.107232	0.0266295	3698	0.00436569	16.2063	16.2063
family.Methanobacteriaceae.id.121	rs11670286	6.83e-05	0.115707	0.0289883	3698	0.00428982	15.9235	15.9235
family.Methanobacteriaceae.id.121	rs11672885	4.11e-05	-0.124218	0.0307355	3278	0.00495813	16.3238	16.3238
family.Methanobacteriaceae.id.121	rs11679251	8.21e-05	0.0944054	0.0240111	3698	0.00416286	15.4503	15.4503
family.Methanobacteriaceae.id.121	rs11686120	3.29e-05	0.103022	0.0249465	3696	0.00459317	17.0455	17.0455
family.Methanobacteriaceae.id.121	rs11704820	8.88e-05	-0.0974052	0.0247575	3319	0.0046422	15.47	15.47
family.Methanobacteriaceae.id.121	rs11882204	8.67e-05	0.114906	0.02908	3698	0.00420432	15.6048	15.6048
family.Methanobacteriaceae.id.121	rs11925733	4.03e-05	-0.172453	0.0415593	3385	0.00506104	17.2086	17.2086
family.Methanobacteriaceae.id.121	rs12001364	4.1e-05	0.190528	0.0458341	3580	0.0048036	17.2702	17.2702
family.Methanobacteriaceae.id.121	rs12055657	2.19e-05	-0.145147	0.0351099	3693	0.00460652	17.0814	17.0814
family.Methanobacteriaceae.id.121	rs12150882	4.53e-05	0.108388	0.0266258	3698	0.00446121	16.5625	16.5625
family.Methanobacteriaceae.id.121	rs12151340	6.34e-05	0.106279	0.0266314	3698	0.00428822	15.9175	15.9175
family.Methanobacteriaceae.id.121	rs12151923	6.67e-05	-0.107087	0.0266433	3657	0.00439805	16.1459	16.1459
family.Methanobacteriaceae.id.121	rs12155661	7.61e-05	-0.106054	0.027121	3689	0.004128	15.283	15.283
family.Methanobacteriaceae.id.121	rs1223067	9.57e-05	-0.106784	0.0271428	3698	0.00416797	15.4693	15.4693
family.Methanobacteriaceae.id.121	rs1223068	8.61e-05	-0.107583	0.0271033	3698	0.0042426	15.7475	15.7475
family.Methanobacteriaceae.id.121	rs1223070	7.56e-05	-0.108531	0.0271315	3698	0.00430841	15.9928	15.9928
family.Methanobacteriaceae.id.121	rs1223084	9.51e-05	-0.105455	0.0267854	3698	0.00417401	15.4918	15.4918
family.Methanobacteriaceae.id.121	rs1223107	7.48e-05	-0.108527	0.02709	3698	0.00432125	16.0407	16.0407
family.Methanobacteriaceae.id.121	rs12270930	1.7e-05	0.107363	0.0250665	3696	0.00493903	18.3353	18.3353
family.Methanobacteriaceae.id.121	rs12276991	2.37e-05	0.118081	0.0277248	3319	0.00543559	18.1284	18.1284
family.Methanobacteriaceae.id.121	rs12278833	8.43e-05	0.0967121	0.0245656	3692	0.00418049	15.4908	15.4908
family.Methanobacteriaceae.id.121	rs12283497	9.08e-05	0.0962833	0.0245654	3692	0.00414372	15.354	15.354
family.Methanobacteriaceae.id.121	rs12283899	1.69e-05	0.106936	0.0250618	3698	0.00489918	18.1965	18.1965
family.Methanobacteriaceae.id.121	rs12285966	9.74e-05	-0.205644	0.053362	3103	0.00476334	14.8418	14.8418
family.Methanobacteriaceae.id.121	rs12286128	8.7e-05	-0.210103	0.0541411	3003	0.00498982	15.0495	15.0495
family.Methanobacteriaceae.id.121	rs12289104	7.06e-05	0.0981781	0.0248807	3698	0.00419289	15.5622	15.5622
family.Methanobacteriaceae.id.121	rs12290257	4.63e-05	0.101033	0.024879	3696	0.00444216	16.4825	16.4825
family.Methanobacteriaceae.id.121	rs12303159	8.56e-06	-0.223164	0.0486467	3203	0.00652742	21.0316	21.0316
family.Methanobacteriaceae.id.121	rs12324787	9.62e-05	-0.111763	0.0281942	3695	0.00423469	15.7052	15.7052
family.Methanobacteriaceae.id.121	rs12360919	2.28e-05	0.105897	0.0250758	3693	0.00480604	17.8247	17.8247
family.Methanobacteriaceae.id.121	rs12361226	1.88e-05	0.106972	0.025066	3698	0.00490079	18.2025	18.2025
family.Methanobacteriaceae.id.121	rs12365125	9.5e-05	0.0958446	0.024545	3696	0.00410854	15.2396	15.2396
family.Methanobacteriaceae.id.121	rs12366176	2.61e-05	0.105737	0.025067	3696	0.00479102	17.7832	17.7832
family.Methanobacteriaceae.id.121	rs12417980	1.64e-05	0.111314	0.0257486	3319	0.00559943	18.6779	18.6779
family.Methanobacteriaceae.id.121	rs12467127	2.01e-05	0.104138	0.0243955	3698	0.00490341	18.2123	18.2123
family.Methanobacteriaceae.id.121	rs12473828	6.11e-05	0.096399	0.0240353	3696	0.00433339	16.0772	16.0772
family.Methanobacteriaceae.id.121	rs12473959	5.6e-05	0.0966477	0.0240262	3696	0.00435898	16.1726	16.1726
family.Methanobacteriaceae.id.121	rs12496802	6.27e-05	-0.0931203	0.023254	3696	0.00431999	16.0273	16.0273
family.Methanobacteriaceae.id.121	rs12537191	1.33e-05	-0.152948	0.0349682	3651	0.0052127	19.1208	19.1208
family.Methanobacteriaceae.id.121	rs12554755	3.86e-05	-0.119242	0.0288913	3697	0.00458646	17.0251	17.0251
family.Methanobacteriaceae.id.121	rs12573084	2.13e-05	0.156776	0.0376315	3698	0.00467147	17.3468	17.3468
family.Methanobacteriaceae.id.121	rs12585382	9e-05	0.106253	0.0266871	3698	0.00426829	15.8432	15.8432
family.Methanobacteriaceae.id.121	rs12622798	9.74e-05	-0.104147	0.0268333	3694	0.00406144	15.056	15.056
family.Methanobacteriaceae.id.121	rs12703033	4.5e-05	-0.113902	0.0277392	3696	0.00454113	16.8515	16.8515
family.Methanobacteriaceae.id.121	rs12825290	6.08e-06	-0.216781	0.0493496	3144	0.00610007	19.2841	19.2841
family.Methanobacteriaceae.id.121	rs12869996	6.86e-05	0.161599	0.0413596	3541	0.00429269	15.2573	15.2573
family.Methanobacteriaceae.id.121	rs12873706	2.47e-05	0.111189	0.026097	3697	0.00488612	18.1428	18.1428
family.Methanobacteriaceae.id.121	rs12887884	7.58e-05	-0.119067	0.0313072	3203	0.00449554	14.4552	14.4552
family.Methanobacteriaceae.id.121	rs12978365	9.22e-05	-0.110857	0.0282487	3052	0.00502066	15.3903	15.3903
family.Methanobacteriaceae.id.121	rs12986255	7.43e-05	-0.112281	0.028231	3052	0.00515622	15.808	15.808
family.Methanobacteriaceae.id.121	rs12989464	4.86e-05	-0.192665	0.0478609	3220	0.00500734	16.1947	16.1947
family.Methanobacteriaceae.id.121	rs13033694	6.17e-05	0.0960835	0.0240161	3696	0.00431205	15.9977	15.9977
family.Methanobacteriaceae.id.121	rs13115641	3.91e-05	0.133016	0.032434	3698	0.00452758	16.8101	16.8101
family.Methanobacteriaceae.id.121	rs13135799	9.59e-05	-0.0915895	0.0234202	3687	0.00413084	15.2853	15.2853
family.Methanobacteriaceae.id.121	rs13330571	8.28e-05	-0.129919	0.0324235	3319	0.00481417	16.0459	16.0459
family.Methanobacteriaceae.id.121	rs13331657	4.9e-05	-0.133952	0.0324163	3319	0.00511844	17.0652	17.0652
family.Methanobacteriaceae.id.121	rs13335197	6.56e-05	-0.131785	0.0324069	3319	0.00495782	16.527	16.527
family.Methanobacteriaceae.id.121	rs1334944	2.67e-05	0.106658	0.0251872	3698	0.00482574	17.9224	17.9224
family.Methanobacteriaceae.id.121	rs13393212	2.53e-05	-0.12946	0.0308701	3692	0.004741	17.5776	17.5776
family.Methanobacteriaceae.id.121	rs13406923	6.25e-05	-0.122207	0.030691	3696	0.00427151	15.8466	15.8466
family.Methanobacteriaceae.id.121	rs1376672	4.42e-05	-0.0948997	0.023262	3689	0.00449132	16.6342	16.6342
family.Methanobacteriaceae.id.121	rs139657	9.84e-05	0.121262	0.0311253	3203	0.00471642	15.1688	15.1688
family.Methanobacteriaceae.id.121	rs141228038	6.03e-05	0.163724	0.0398904	3696	0.00453715	16.8366	16.8366
family.Methanobacteriaceae.id.121	rs1454135	2.38e-05	0.104766	0.0249542	3696	0.00474631	17.6165	17.6165
family.Methanobacteriaceae.id.121	rs1454136	2.97e-05	0.103545	0.0249608	3695	0.00463568	17.1993	17.1993
family.Methanobacteriaceae.id.121	rs1457140	7.1e-05	0.0994835	0.0248194	3691	0.00433401	16.0578	16.0578
family.Methanobacteriaceae.id.121	rs147916671	3.48e-05	-0.151641	0.0358365	3696	0.00482118	17.8957	17.8957
family.Methanobacteriaceae.id.121	rs1487684	6.95e-05	-0.0970209	0.0242944	3698	0.00429419	15.9398	15.9398
family.Methanobacteriaceae.id.121	rs1487687	6.94e-05	-0.0969773	0.0243036	3696	0.00428945	15.9135	15.9135
family.Methanobacteriaceae.id.121	rs1487688	7.91e-05	-0.0961998	0.0243002	3696	0.00422238	15.6636	15.6636
family.Methanobacteriaceae.id.121	rs1487698	5.83e-05	-0.0977704	0.0242493	3698	0.00437668	16.2473	16.2473
family.Methanobacteriaceae.id.121	rs1487716	9.37e-05	-0.0949437	0.0242141	3698	0.00414026	15.366	15.366
family.Methanobacteriaceae.id.121	rs1488901	6.31e-05	0.0989021	0.0248804	3698	0.00425479	15.7929	15.7929
family.Methanobacteriaceae.id.121	rs1545268	6.9e-05	-0.0929949	0.023391	3681	0.00427556	15.7973	15.7973
family.Methanobacteriaceae.id.121	rs1545269	4.68e-05	-0.0951247	0.0233885	3681	0.00447372	16.5328	16.5328
family.Methanobacteriaceae.id.121	rs1552518	4.85e-05	0.100097	0.0248754	3698	0.00435949	16.1832	16.1832
family.Methanobacteriaceae.id.121	rs1552519	5.31e-05	0.0997482	0.0248757	3698	0.00432922	16.0704	16.0704
family.Methanobacteriaceae.id.121	rs1564365	7.58e-05	-0.195269	0.0495375	3203	0.00482766	15.5283	15.5283
family.Methanobacteriaceae.id.121	rs159434	6.03e-05	0.0955344	0.0238093	3648	0.00439399	16.0912	16.0912
family.Methanobacteriaceae.id.121	rs16849921	2.15e-05	-0.113796	0.0268095	3698	0.00484843	18.0071	18.0071
family.Methanobacteriaceae.id.121	rs16849927	2.34e-05	-0.113146	0.0268249	3696	0.00479056	17.7815	17.7815
family.Methanobacteriaceae.id.121	rs16915999	8.09e-05	-0.211023	0.0541392	3003	0.00503373	15.1827	15.1827
family.Methanobacteriaceae.id.121	rs17113032	5.19e-05	-0.12254	0.0312807	3203	0.00476836	15.3366	15.3366
family.Methanobacteriaceae.id.121	rs17127463	7.36e-05	0.100521	0.0251042	3698	0.00431695	16.0246	16.0246
family.Methanobacteriaceae.id.121	rs17127481	4.95e-05	0.103351	0.0252223	3692	0.00452715	16.7812	16.7812
family.Methanobacteriaceae.id.121	rs17218406	7.46e-05	0.0979743	0.0248817	3698	0.00417524	15.4964	15.4964
family.Methanobacteriaceae.id.121	rs17223360	7.36e-05	0.162469	0.0396419	3162	0.0052841	16.7865	16.7865
family.Methanobacteriaceae.id.121	rs17366548	8.28e-05	0.0967028	0.0241283	3698	0.00432489	16.0542	16.0542
family.Methanobacteriaceae.id.121	rs17392807	5.04e-05	0.097484	0.0240319	3698	0.00442993	16.4459	16.4459
family.Methanobacteriaceae.id.121	rs17392884	8.66e-05	0.0949978	0.0243221	3698	0.00410836	15.2471	15.2471
family.Methanobacteriaceae.id.121	rs17399013	5e-05	0.137864	0.034168	3698	0.00438318	16.2716	16.2716
family.Methanobacteriaceae.id.121	rs17736861	6.25e-05	-0.120001	0.0294189	3539	0.00467951	16.6292	16.6292
family.Methanobacteriaceae.id.121	rs17798928	3.94e-05	-0.119352	0.0288859	3698	0.00459539	17.063	17.063
family.Methanobacteriaceae.id.121	rs1807594	8.27e-05	0.0932819	0.0235891	3689	0.00422112	15.6292	15.6292
family.Methanobacteriaceae.id.121	rs1887988	8.6e-05	0.096669	0.0244991	3319	0.00466911	15.5601	15.5601
family.Methanobacteriaceae.id.121	rs1889567	3.3e-05	0.105469	0.0251879	3698	0.00471897	17.524	17.524
family.Methanobacteriaceae.id.121	rs1896289	9e-05	-0.119941	0.0306745	3698	0.00411742	15.2809	15.2809
family.Methanobacteriaceae.id.121	rs1971674	6.54e-05	0.11737	0.0291818	3698	0.00435539	16.1679	16.1679
family.Methanobacteriaceae.id.121	rs1981495	6.2e-05	-0.120367	0.0313114	3203	0.00459256	14.7686	14.7686
family.Methanobacteriaceae.id.121	rs2015841	8.69e-05	0.114485	0.0289798	3698	0.00420249	15.598	15.598
family.Methanobacteriaceae.id.121	rs2029285	1.72e-05	-0.104405	0.0241885	3698	0.00501276	18.6205	18.6205
family.Methanobacteriaceae.id.121	rs2032212	4.01e-05	0.108607	0.0263306	3698	0.00457965	17.0043	17.0043
family.Methanobacteriaceae.id.121	rs2046651	8.41e-05	-0.0958628	0.0242984	3696	0.0041936	15.5564	15.5564
family.Methanobacteriaceae.id.121	rs2058192	2.42e-05	0.112218	0.0266099	3698	0.00478615	17.7747	17.7747
family.Methanobacteriaceae.id.121	rs2068157	2.25e-05	0.186611	0.043806	3203	0.00563374	18.1358	18.1358
family.Methanobacteriaceae.id.121	rs2099799	3.12e-05	-0.112354	0.0271882	3692	0.00460414	17.0678	17.0678
family.Methanobacteriaceae.id.121	rs2109066	3.05e-05	0.110033	0.0264642	3697	0.0046543	17.2781	17.2781
family.Methanobacteriaceae.id.121	rs2118022	5.82e-05	0.0997612	0.0248825	3696	0.00433031	16.0657	16.0657
family.Methanobacteriaceae.id.121	rs2130015	5.66e-05	0.0994241	0.0248723	3698	0.00430243	15.9705	15.9705
family.Methanobacteriaceae.id.121	rs2137106	5.38e-05	0.103212	0.0273195	3687	0.00385625	14.2653	14.2653
family.Methanobacteriaceae.id.121	rs2151237	1.92e-05	0.173873	0.0390123	3698	0.0053428	19.8531	19.8531
family.Methanobacteriaceae.id.121	rs2159327	3.21e-05	0.109702	0.0264592	3698	0.00462692	17.1806	17.1806
family.Methanobacteriaceae.id.121	rs2172609	9.44e-05	-0.0959128	0.0241746	3698	0.00423861	15.7326	15.7326
family.Methanobacteriaceae.id.121	rs2230444	2.78e-05	-0.177332	0.0416088	3385	0.00533727	18.1529	18.1529
family.Methanobacteriaceae.id.121	rs2241373	5.84e-05	-0.101317	0.0249593	3696	0.00443845	16.4687	16.4687
family.Methanobacteriaceae.id.121	rs2337914	5.29e-05	-0.122041	0.0312524	3203	0.00473834	15.2396	15.2396
family.Methanobacteriaceae.id.121	rs2337915	5.09e-05	-0.122206	0.0312486	3203	0.00475228	15.2847	15.2847
family.Methanobacteriaceae.id.121	rs2338770	6.55e-05	0.107191	0.0270945	3162	0.00492552	15.6417	15.6417
family.Methanobacteriaceae.id.121	rs2371885	8.33e-05	-0.104558	0.0268208	3694	0.00409722	15.1892	15.1892
family.Methanobacteriaceae.id.121	rs2376530	9.26e-05	0.0932244	0.0236832	3698	0.00417251	15.4862	15.4862
family.Methanobacteriaceae.id.121	rs2388105	7.4e-05	0.0969035	0.0245711	3696	0.00419057	15.5451	15.5451
family.Methanobacteriaceae.id.121	rs2388199	5.96e-05	0.0991014	0.0248755	3698	0.00427356	15.8629	15.8629
family.Methanobacteriaceae.id.121	rs2388200	1.38e-05	0.107656	0.0250612	3698	0.00496528	18.4433	18.4433
family.Methanobacteriaceae.id.121	rs2388201	1.38e-05	0.107656	0.0250612	3698	0.00496528	18.4433	18.4433
family.Methanobacteriaceae.id.121	rs2421094	3.77e-05	0.10186	0.0248986	3692	0.00451264	16.7271	16.7271
family.Methanobacteriaceae.id.121	rs2467902	1.82e-05	-0.118246	0.0272122	3278	0.00572722	18.8705	18.8705
family.Methanobacteriaceae.id.121	rs2512024	8.02e-05	0.163024	0.0431147	3698	0.00385131	14.2895	14.2895
family.Methanobacteriaceae.id.121	rs2574949	9.87e-05	-0.0985093	0.0251564	3319	0.00459884	15.3248	15.3248
family.Methanobacteriaceae.id.121	rs2651566	9.79e-05	-0.0936036	0.0238039	3691	0.00417187	15.4545	15.4545
family.Methanobacteriaceae.id.121	rs2720739	6.79e-05	-0.0945754	0.0234226	3698	0.00438941	16.2948	16.2948
family.Methanobacteriaceae.id.121	rs2810729	9.97e-05	-0.0907243	0.0233289	3698	0.00407303	15.1155	15.1155
family.Methanobacteriaceae.id.121	rs2829890	4.27e-05	-0.150423	0.03559	3698	0.00480741	17.854	17.854
family.Methanobacteriaceae.id.121	rs28384284	3.76e-05	-0.101265	0.0247141	3685	0.00453547	16.7802	16.7802
family.Methanobacteriaceae.id.121	rs28446615	8.36e-05	-0.109378	0.0271518	3698	0.0043691	16.2191	16.2191
family.Methanobacteriaceae.id.121	rs28508374	8.03e-05	0.0975234	0.0248831	3698	0.00413659	15.3523	15.3523
family.Methanobacteriaceae.id.121	rs28579409	8.99e-05	0.114226	0.0289852	3698	0.0041821	15.522	15.522
family.Methanobacteriaceae.id.121	rs2860553	6.95e-05	0.0971749	0.0245089	3696	0.00423533	15.7118	15.7118
family.Methanobacteriaceae.id.121	rs28607014	3.18e-05	-0.104881	0.0254139	3319	0.00510533	17.0213	17.0213
family.Methanobacteriaceae.id.121	rs28612438	2.29e-05	0.112467	0.0266129	3698	0.00480624	17.8497	17.8497
family.Methanobacteriaceae.id.121	rs28623022	3.87e-05	-0.10805	0.0265317	3696	0.00446723	16.576	16.576
family.Methanobacteriaceae.id.121	rs28664235	4.4e-05	-0.175426	0.0428882	3541	0.00470262	16.7212	16.7212
family.Methanobacteriaceae.id.121	rs28722559	6.48e-05	-0.0953579	0.0241564	3687	0.00420867	15.5745	15.5745
family.Methanobacteriaceae.id.121	rs28726079	4.66e-05	-0.117749	0.0288922	3693	0.00447736	16.6003	16.6003
family.Methanobacteriaceae.id.121	rs28740847	9.38e-05	-0.117444	0.031333	3203	0.00436717	14.0406	14.0406
family.Methanobacteriaceae.id.121	rs2879066	4.71e-05	-0.122769	0.0312527	3203	0.00479466	15.4217	15.4217
family.Methanobacteriaceae.id.121	rs2889405	3.92e-05	0.0983607	0.0237902	3698	0.00460128	17.0849	17.0849
family.Methanobacteriaceae.id.121	rs2904636	5.67e-05	-0.121604	0.0312368	3203	0.00470925	15.1456	15.1456
family.Methanobacteriaceae.id.121	rs295680	4.75e-05	0.096168	0.0236708	3697	0.0044448	16.4969	16.4969
family.Methanobacteriaceae.id.121	rs295681	4.22e-05	0.0968757	0.0236717	3697	0.0045098	16.7392	16.7392
family.Methanobacteriaceae.id.121	rs295683	4.61e-05	0.0964609	0.0237034	3689	0.00446918	16.5518	16.5518
family.Methanobacteriaceae.id.121	rs295685	4.24e-05	0.097167	0.0236851	3693	0.00453664	16.821	16.821
family.Methanobacteriaceae.id.121	rs295686	7.13e-05	0.0945533	0.023723	3688	0.00428902	15.8774	15.8774
family.Methanobacteriaceae.id.121	rs296932	2.71e-05	0.0993407	0.0236619	3697	0.00474505	17.6165	17.6165
family.Methanobacteriaceae.id.121	rs296936	2.41e-05	0.099896	0.0236943	3689	0.00479524	17.7652	17.7652
family.Methanobacteriaceae.id.121	rs3100053	8.89e-05	-0.0912309	0.0232653	3685	0.00415549	15.3685	15.3685
family.Methanobacteriaceae.id.121	rs3105452	9.54e-05	-0.0908864	0.0232747	3682	0.00412429	15.2402	15.2402
family.Methanobacteriaceae.id.121	rs3134376	6.32e-05	-0.0930438	0.0232665	3689	0.00431643	15.9837	15.9837
family.Methanobacteriaceae.id.121	rs3134380	8.61e-05	-0.0914451	0.0232815	3684	0.00417029	15.4193	15.4193
family.Methanobacteriaceae.id.121	rs338786	4.37e-05	-0.151494	0.0370427	3457	0.00481491	16.716	16.716
family.Methanobacteriaceae.id.121	rs34027199	3.74e-05	0.0986324	0.024019	3696	0.00454171	16.8536	16.8536
family.Methanobacteriaceae.id.121	rs34254176	8.91e-05	-0.095385	0.0242477	3698	0.00416713	15.4662	15.4662
family.Methanobacteriaceae.id.121	rs34632103	9.9e-05	0.0932989	0.0240126	3698	0.00406575	15.0883	15.0883
family.Methanobacteriaceae.id.121	rs34836625	6.33e-05	0.0988455	0.0249027	3697	0.0042435	15.7466	15.7466
family.Methanobacteriaceae.id.121	rs34928225	2.62e-05	0.188235	0.0437212	3319	0.00555379	18.5248	18.5248
family.Methanobacteriaceae.id.121	rs35295862	4.76e-05	-0.193647	0.0491044	3144	0.00492218	15.542	15.542
family.Methanobacteriaceae.id.121	rs35319679	6.23e-05	0.14595	0.035065	3653	0.00472018	17.3151	17.3151
family.Methanobacteriaceae.id.121	rs35331203	1.92e-05	0.131406	0.0303757	3319	0.00560698	18.7032	18.7032
family.Methanobacteriaceae.id.121	rs35415298	6.37e-05	0.100129	0.0248057	3697	0.0043879	16.2847	16.2847
family.Methanobacteriaceae.id.121	rs35499481	9.31e-05	0.107494	0.0281868	3319	0.00436283	14.5349	14.5349
family.Methanobacteriaceae.id.121	rs3750811	8.24e-05	0.100037	0.0251779	3693	0.00425646	15.7778	15.7778
family.Methanobacteriaceae.id.121	rs3784137	7.57e-05	-0.0947052	0.0237852	3689	0.00427919	15.8452	15.8452
family.Methanobacteriaceae.id.121	rs3787617	5.65e-05	-0.14748	0.0355872	3698	0.00462272	17.1649	17.1649
family.Methanobacteriaceae.id.121	rs3912664	8.67e-06	0.110225	0.0250545	3698	0.00520657	19.3442	19.3442
family.Methanobacteriaceae.id.121	rs3912669	5.18e-05	0.0988917	0.0245732	3698	0.00436045	16.1868	16.1868
family.Methanobacteriaceae.id.121	rs39654	7.24e-05	-0.092901	0.023319	3689	0.00428399	15.863	15.863
family.Methanobacteriaceae.id.121	rs3974853	4.78e-05	0.100648	0.0248733	3698	0.0044082	16.3648	16.3648
family.Methanobacteriaceae.id.121	rs41288287	8.7e-06	0.199439	0.0444256	3501	0.00572356	20.142	20.142
family.Methanobacteriaceae.id.121	rs4257531	7.44e-06	0.164498	0.0364959	3162	0.00638397	20.303	20.303
family.Methanobacteriaceae.id.121	rs4304894	1.78e-05	0.106503	0.0245651	3319	0.0056315	18.7855	18.7855
family.Methanobacteriaceae.id.121	rs4335857	2.19e-05	0.115512	0.0269912	3698	0.00492829	18.3052	18.3052
family.Methanobacteriaceae.id.121	rs4338531	2.11e-05	0.106241	0.0250696	3696	0.00483567	17.9498	17.9498
family.Methanobacteriaceae.id.121	rs4385899	9.33e-06	0.109874	0.0250535	3698	0.00517408	19.2229	19.2229
family.Methanobacteriaceae.id.121	rs4473385	5.44e-05	0.0967613	0.0240052	3698	0.00437443	16.2389	16.2389
family.Methanobacteriaceae.id.121	rs4483946	1.72e-05	0.112158	0.0261068	3698	0.00496618	18.4466	18.4466
family.Methanobacteriaceae.id.121	rs4487012	2.43e-05	0.115588	0.0271177	3698	0.00488901	18.1586	18.1586
family.Methanobacteriaceae.id.121	rs4492830	6.25e-05	0.0992283	0.0249003	3693	0.00428173	15.8718	15.8718
family.Methanobacteriaceae.id.121	rs4545559	1.12e-05	0.108793	0.0250593	3698	0.00507094	18.8377	18.8377
family.Methanobacteriaceae.id.121	rs45498998	2.97e-05	-0.123979	0.0298902	3684	0.00464833	17.1951	17.1951
family.Methanobacteriaceae.id.121	rs45567540	3.35e-05	-0.123042	0.0298956	3686	0.00457456	16.9301	16.9301
family.Methanobacteriaceae.id.121	rs45624832	9e-05	-0.144547	0.0358776	3656	0.00442022	16.2232	16.2232
family.Methanobacteriaceae.id.121	rs4587730	9.29e-05	0.0963989	0.0245895	3696	0.00414105	15.3607	15.3607
family.Methanobacteriaceae.id.121	rs4588196	6.55e-05	0.0958977	0.0240316	3698	0.00428763	15.9153	15.9153
family.Methanobacteriaceae.id.121	rs460738	5.94e-05	0.0953525	0.0236603	3698	0.00437273	16.2326	16.2326
family.Methanobacteriaceae.id.121	rs4617859	2.3e-05	-0.138643	0.0323111	3319	0.00551677	18.4006	18.4006
family.Methanobacteriaceae.id.121	rs4659820	1.72e-05	-0.131261	0.0307324	3319	0.00546626	18.2312	18.2312
family.Methanobacteriaceae.id.121	rs4685462	1.94e-05	0.0992232	0.0232198	3698	0.00491364	18.2505	18.2505
family.Methanobacteriaceae.id.121	rs4753004	3.89e-05	0.101596	0.0248744	3698	0.00449088	16.6732	16.6732
family.Methanobacteriaceae.id.121	rs4753005	4.09e-05	0.101346	0.0248742	3698	0.0044689	16.5912	16.5912
family.Methanobacteriaceae.id.121	rs4753221	6.86e-05	0.0984356	0.0248809	3698	0.00421474	15.6436	15.6436
family.Methanobacteriaceae.id.121	rs4753222	7.45e-06	0.111056	0.0250524	3698	0.00528585	19.6403	19.6403
family.Methanobacteriaceae.id.121	rs4755045	4.27e-05	-0.0995458	0.0242543	3697	0.0045357	16.8358	16.8358
family.Methanobacteriaceae.id.121	rs4773990	7.37e-05	0.116342	0.03087	3203	0.00441491	14.1948	14.1948
family.Methanobacteriaceae.id.121	rs4774137	5.31e-05	0.119804	0.0312547	3203	0.00456634	14.6839	14.6839
family.Methanobacteriaceae.id.121	rs4779844	6.73e-05	0.0980835	0.0244741	3696	0.00432677	16.0526	16.0526
family.Methanobacteriaceae.id.121	rs4797261	5.03e-05	0.0972813	0.0238433	3698	0.00448133	16.6375	16.6375
family.Methanobacteriaceae.id.121	rs4802933	1.1e-05	-0.131925	0.0302557	3698	0.00511497	19.0021	19.0021
family.Methanobacteriaceae.id.121	rs4802934	1.46e-05	-0.130338	0.0303493	3694	0.00496806	18.4337	18.4337
family.Methanobacteriaceae.id.121	rs4805140	9.31e-05	0.142675	0.0358563	3698	0.00426329	15.8246	15.8246
family.Methanobacteriaceae.id.121	rs4805164	9.91e-05	0.114111	0.0292159	3691	0.00411607	15.2469	15.2469
family.Methanobacteriaceae.id.121	rs4806319	2.75e-05	0.111434	0.0266101	3698	0.00471976	17.527	17.527
family.Methanobacteriaceae.id.121	rs4817079	4.4e-05	-0.119937	0.0299497	3696	0.00432029	16.0284	16.0284
family.Methanobacteriaceae.id.121	rs4848964	4.12e-05	0.0981007	0.024028	3693	0.00449338	16.6599	16.6599
family.Methanobacteriaceae.id.121	rs4908620	4.72e-05	-0.100906	0.0248218	3695	0.00445258	16.5169	16.5169
family.Methanobacteriaceae.id.121	rs4917567	9.98e-05	0.0980178	0.0250269	3696	0.00413301	15.3307	15.3307
family.Methanobacteriaceae.id.121	rs4919361	1.72e-05	0.158423	0.0376468	3698	0.00476584	17.6989	17.6989
family.Methanobacteriaceae.id.121	rs4919367	8.16e-05	0.147636	0.037782	3693	0.0041176	15.2609	15.2609
family.Methanobacteriaceae.id.121	rs514362	9.65e-05	0.0932877	0.0236634	3692	0.00419187	15.5331	15.5331
family.Methanobacteriaceae.id.121	rs520198	5.76e-05	0.109838	0.0273123	3698	0.00435438	16.1642	16.1642
family.Methanobacteriaceae.id.121	rs55858918	5.79e-05	0.0998633	0.024953	3692	0.00431943	16.0078	16.0078
family.Methanobacteriaceae.id.121	rs55960516	7.04e-05	0.0987718	0.0249498	3692	0.00422697	15.6637	15.6637
family.Methanobacteriaceae.id.121	rs55965158	2.96e-05	0.152715	0.0369498	3534	0.00481041	17.0725	17.0725
family.Methanobacteriaceae.id.121	rs56027323	1.38e-05	0.173019	0.0395328	3570	0.0053368	19.1439	19.1439
family.Methanobacteriaceae.id.121	rs56115141	2.5e-05	-0.206319	0.0480184	3330	0.00551335	18.4502	18.4502
family.Methanobacteriaceae.id.121	rs56131665	6.18e-06	0.178661	0.039298	3572	0.00575311	20.6574	20.6574
family.Methanobacteriaceae.id.121	rs56138742	2.9e-05	-0.177856	0.0418749	3384	0.00530262	18.0291	18.0291
family.Methanobacteriaceae.id.121	rs56152380	2.11e-05	-0.180649	0.0418102	3385	0.00548477	18.6573	18.6573
family.Methanobacteriaceae.id.121	rs56250770	3.74e-05	0.150363	0.0368424	3535	0.00468981	16.6472	16.6472
family.Methanobacteriaceae.id.121	rs56264118	5.81e-05	-0.17034	0.0416418	3385	0.00491895	16.7231	16.7231
family.Methanobacteriaceae.id.121	rs56286049	3.75e-05	0.120714	0.0293689	3319	0.00506435	16.884	16.884
family.Methanobacteriaceae.id.121	rs56291031	3.4e-05	0.0981695	0.0236493	3571	0.00480215	17.2216	17.2216
family.Methanobacteriaceae.id.121	rs56405392	7.94e-05	-0.118884	0.0299856	3580	0.00437152	15.71	15.71
family.Methanobacteriaceae.id.121	rs56982376	7.44e-05	0.160838	0.0398225	3696	0.00439415	16.3036	16.3036
family.Methanobacteriaceae.id.121	rs57662452	7.53e-05	-0.105283	0.0268234	3694	0.00415317	15.3974	15.3974
family.Methanobacteriaceae.id.121	rs57711401	5.44e-05	0.164071	0.0398324	3696	0.00456949	16.9572	16.9572
family.Methanobacteriaceae.id.121	rs577671	6.82e-05	0.0952464	0.0236594	3692	0.00437045	16.1978	16.1978
family.Methanobacteriaceae.id.121	rs58040170	5.81e-05	-0.116154	0.0288428	3696	0.00436874	16.2089	16.2089
family.Methanobacteriaceae.id.121	rs58053918	9.44e-05	0.152327	0.0392193	3319	0.00452458	15.0762	15.0762
family.Methanobacteriaceae.id.121	rs584612	6.5e-05	-0.097185	0.0242465	3698	0.00432566	16.0571	16.0571
family.Methanobacteriaceae.id.121	rs59288687	4.2e-05	-0.150202	0.0355847	3698	0.00479482	17.807	17.807
family.Methanobacteriaceae.id.121	rs59366603	1.24e-05	0.175504	0.0400326	3561	0.00536828	19.2088	19.2088
family.Methanobacteriaceae.id.121	rs59758207	3.84e-05	-0.172145	0.0413406	3385	0.00509632	17.3292	17.3292
family.Methanobacteriaceae.id.121	rs6004341	5.03e-05	0.211824	0.050595	3064	0.00568815	17.5167	17.5167
family.Methanobacteriaceae.id.121	rs6015006	2.4e-05	-0.119215	0.0279129	3650	0.00497271	18.2311	18.2311
family.Methanobacteriaceae.id.121	rs6025579	4.07e-05	-0.113849	0.0274194	3657	0.00469217	17.2307	17.2307
family.Methanobacteriaceae.id.121	rs6025580	2.85e-05	-0.115821	0.0273896	3656	0.00486717	17.8716	17.8716
family.Methanobacteriaceae.id.121	rs6064552	1.47e-05	-0.123116	0.0280761	3609	0.00529985	19.2184	19.2184
family.Methanobacteriaceae.id.121	rs6070114	5.37e-05	-0.111676	0.0275114	3616	0.00453619	16.4685	16.4685
family.Methanobacteriaceae.id.121	rs6080519	5.74e-05	0.204628	0.0513885	3063	0.00515	15.8457	15.8457
family.Methanobacteriaceae.id.121	rs62014127	8.48e-05	-0.112129	0.028177	3695	0.00426755	15.8276	15.8276
family.Methanobacteriaceae.id.121	rs62105135	8.53e-05	0.144235	0.0360644	3698	0.00430668	15.9863	15.9863
family.Methanobacteriaceae.id.121	rs62240389	7.64e-06	-0.187695	0.0415541	3385	0.00599112	20.3901	20.3901
family.Methanobacteriaceae.id.121	rs62240390	6.79e-06	-0.189175	0.0415572	3385	0.00608449	20.7098	20.7098
family.Methanobacteriaceae.id.121	rs62240391	2.36e-05	-0.17875	0.0416197	3385	0.00541974	18.4349	18.4349
family.Methanobacteriaceae.id.121	rs62240393	1.03e-05	-0.18712	0.0418926	3342	0.00593439	19.9392	19.9392
family.Methanobacteriaceae.id.121	rs62240394	5.29e-05	-0.171365	0.0416419	3385	0.00497805	16.925	16.925
family.Methanobacteriaceae.id.121	rs62240396	6.21e-05	-0.169888	0.0416373	3385	0.00489407	16.6381	16.6381
family.Methanobacteriaceae.id.121	rs62240397	3.72e-05	-0.174182	0.0415638	3385	0.00516141	17.5516	17.5516
family.Methanobacteriaceae.id.121	rs62240399	2.16e-05	-0.179236	0.0418454	3342	0.00545974	18.3356	18.3356
family.Methanobacteriaceae.id.121	rs62240400	2.56e-05	-0.176802	0.0415764	3384	0.00531543	18.0729	18.0729
family.Methanobacteriaceae.id.121	rs62241811	8.82e-05	-0.166496	0.0418407	3384	0.0046575	15.8254	15.8254
family.Methanobacteriaceae.id.121	rs62241813	2.42e-05	-0.178872	0.0418087	3384	0.00537992	18.2933	18.2933
family.Methanobacteriaceae.id.121	rs62241814	1.71e-05	-0.181529	0.0417315	3384	0.00556045	18.9106	18.9106
family.Methanobacteriaceae.id.121	rs62241815	2.16e-05	-0.180163	0.0418231	3384	0.00545375	18.5457	18.5457
family.Methanobacteriaceae.id.121	rs62241816	3.29e-05	-0.17737	0.04214	3342	0.00527315	17.7057	17.7057
family.Methanobacteriaceae.id.121	rs62241821	6.32e-05	-0.17144	0.0419125	3385	0.00491858	16.7218	16.7218
family.Methanobacteriaceae.id.121	rs62241822	5.85e-05	-0.171906	0.0419217	3385	0.00494305	16.8054	16.8054
family.Methanobacteriaceae.id.121	rs62241823	6.46e-05	-0.170961	0.0419254	3385	0.00488826	16.6182	16.6182
family.Methanobacteriaceae.id.121	rs62241825	1.23e-05	-0.186289	0.0418969	3383	0.00581005	19.7586	19.7586
family.Methanobacteriaceae.id.121	rs62241826	6.95e-06	-0.189757	0.0414708	3383	0.00615081	20.9246	20.9246
family.Methanobacteriaceae.id.121	rs62443735	4.7e-05	-0.158943	0.0390571	3278	0.00502672	16.5507	16.5507
family.Methanobacteriaceae.id.121	rs6442703	8.29e-05	0.0913867	0.0232239	3684	0.00418558	15.4761	15.4761
family.Methanobacteriaceae.id.121	rs6483018	5.76e-05	0.0997492	0.024872	3698	0.00433056	16.0754	16.0754
family.Methanobacteriaceae.id.121	rs648464	8.54e-05	-0.0957123	0.0241105	3685	0.00425828	15.7503	15.7503
family.Methanobacteriaceae.id.121	rs6508769	8.23e-06	0.153519	0.0344519	3319	0.00594705	19.8444	19.8444
family.Methanobacteriaceae.id.121	rs6508784	8.7e-05	0.114197	0.0289869	3698	0.00417948	15.5122	15.5122
family.Methanobacteriaceae.id.121	rs6508785	7.16e-05	0.115445	0.0289824	3698	0.00427227	15.858	15.858
family.Methanobacteriaceae.id.121	rs6565531	8.06e-05	-0.0928038	0.0234021	3698	0.0042346	15.7176	15.7176
family.Methanobacteriaceae.id.121	rs6576191	7.65e-05	-0.119513	0.0312739	3203	0.00453872	14.5947	14.5947
family.Methanobacteriaceae.id.121	rs6600949	2.3e-05	0.169744	0.0399707	3560	0.00504038	18.0245	18.0245
family.Methanobacteriaceae.id.121	rs66798759	4.98e-05	0.0975561	0.0240299	3698	0.00443719	16.4729	16.4729
family.Methanobacteriaceae.id.121	rs66996867	5.52e-05	-0.148075	0.0355907	3698	0.00465903	17.3004	17.3004
family.Methanobacteriaceae.id.121	rs67271845	9.81e-05	-0.143756	0.0358145	3657	0.00438631	16.1026	16.1026
family.Methanobacteriaceae.id.121	rs67336662	4.6e-05	-0.149493	0.03559	3698	0.00474847	17.6341	17.6341
family.Methanobacteriaceae.id.121	rs6767905	2.09e-05	-0.181758	0.0419191	3383	0.00552655	18.7891	18.7891
family.Methanobacteriaceae.id.121	rs6774992	3.68e-05	-0.174063	0.0415981	3385	0.00514596	17.4988	17.4988
family.Methanobacteriaceae.id.121	rs6779587	2.79e-05	-0.177478	0.0416371	3385	0.00533879	18.1581	18.1581
family.Methanobacteriaceae.id.121	rs6792550	3.82e-05	0.0957815	0.0232182	3697	0.00458207	17.0087	17.0087
family.Methanobacteriaceae.id.121	rs6800041	3.96e-05	-0.10797	0.0264696	3694	0.00448393	16.6292	16.6292
family.Methanobacteriaceae.id.121	rs6800691	5.96e-05	0.0933939	0.0232829	3689	0.00434275	16.0815	16.0815
family.Methanobacteriaceae.id.121	rs6802293	2.4e-05	0.0983044	0.0232138	3697	0.00482727	17.9233	17.9233
family.Methanobacteriaceae.id.121	rs6808759	3.22e-05	-0.177442	0.0419208	3384	0.00526663	17.906	17.906
family.Methanobacteriaceae.id.121	rs6816647	7.75e-05	-0.11088	0.0274246	3696	0.00440326	16.3376	16.3376
family.Methanobacteriaceae.id.121	rs6885274	8.27e-05	0.189658	0.0492578	3657	0.00403749	14.8169	14.8169
family.Methanobacteriaceae.id.121	rs694274	8.21e-05	0.094192	0.0236627	3692	0.00427343	15.8366	15.8366
family.Methanobacteriaceae.id.121	rs6983926	8.03e-05	-0.176053	0.0463496	3580	0.00401391	14.4196	14.4196
family.Methanobacteriaceae.id.121	rs7015093	5.62e-05	-0.10805	0.0271167	3689	0.00428549	15.8686	15.8686
family.Methanobacteriaceae.id.121	rs7104424	6.82e-05	-0.096895	0.0242557	3697	0.00429789	15.9493	15.9493
family.Methanobacteriaceae.id.121	rs7108194	4.5e-05	0.101069	0.0248751	3698	0.00444432	16.4995	16.4995
family.Methanobacteriaceae.id.121	rs7115687	3.81e-05	0.101589	0.0248771	3698	0.0044892	16.6669	16.6669
family.Methanobacteriaceae.id.121	rs7117704	8.69e-05	0.0970881	0.0248797	3698	0.00410101	15.2198	15.2198
family.Methanobacteriaceae.id.121	rs7120531	6.62e-05	-0.0970759	0.0242556	3697	0.00431394	16.0091	16.0091
family.Methanobacteriaceae.id.121	rs7120676	7.46e-05	0.0979743	0.0248817	3698	0.00417524	15.4964	15.4964
family.Methanobacteriaceae.id.121	rs7123708	5.79e-05	-0.0978372	0.0242565	3697	0.00438121	16.2598	16.2598
family.Methanobacteriaceae.id.121	rs7125738	7.12e-05	0.0981463	0.0248807	3698	0.00419018	15.5521	15.5521
family.Methanobacteriaceae.id.121	rs7127160	8.76e-05	-0.0956245	0.0242977	3696	0.00417311	15.4801	15.4801
family.Methanobacteriaceae.id.121	rs7127695	4.83e-05	-0.0989413	0.0242521	3698	0.00448062	16.6349	16.6349
family.Methanobacteriaceae.id.121	rs7130186	4.82e-05	-0.098918	0.0242402	3698	0.0044829	16.6434	16.6434
family.Methanobacteriaceae.id.121	rs7154978	9.63e-05	0.0960086	0.0246479	3319	0.00455063	15.1634	15.1634
family.Methanobacteriaceae.id.121	rs7161875	9.18e-05	0.0965373	0.0244835	3695	0.0041899	15.5384	15.5384
family.Methanobacteriaceae.id.121	rs7231165	3.28e-05	0.110096	0.0263557	3695	0.00470042	17.4406	17.4406
family.Methanobacteriaceae.id.121	rs7235323	2.69e-05	0.103506	0.0249042	3319	0.00517755	17.2633	17.2633
family.Methanobacteriaceae.id.121	rs7238603	4.69e-05	0.100671	0.0249941	3319	0.00486418	16.2133	16.2133
family.Methanobacteriaceae.id.121	rs7240865	4.31e-05	0.0953944	0.0237772	3698	0.00433382	16.0875	16.0875
family.Methanobacteriaceae.id.121	rs7247564	1.91e-05	-0.139065	0.0323885	3319	0.00552387	18.4245	18.4245
family.Methanobacteriaceae.id.121	rs7247649	1.35e-05	-0.141614	0.0323834	3319	0.00572881	19.112	19.112
family.Methanobacteriaceae.id.121	rs7247826	2.45e-05	-0.117647	0.0275859	3319	0.00545009	18.177	18.177
family.Methanobacteriaceae.id.121	rs7247872	1.13e-05	-0.132334	0.0303101	3694	0.0051338	19.0518	19.0518
family.Methanobacteriaceae.id.121	rs7247880	1.28e-05	-0.131509	0.0303075	3693	0.00507253	18.8182	18.8182
family.Methanobacteriaceae.id.121	rs7248916	2.73e-05	0.110634	0.0264581	3698	0.00470588	17.4752	17.4752
family.Methanobacteriaceae.id.121	rs7252509	1.98e-05	0.113306	0.0266118	3698	0.00487833	18.1187	18.1187
family.Methanobacteriaceae.id.121	rs7256199	1.95e-05	0.113409	0.0266138	3698	0.00488641	18.1488	18.1488
family.Methanobacteriaceae.id.121	rs7258117	2.56e-05	0.111791	0.0266138	3698	0.00474862	17.6347	17.6347
family.Methanobacteriaceae.id.121	rs72699228	9.55e-05	0.175093	0.0435678	3697	0.00434977	16.1426	16.1426
family.Methanobacteriaceae.id.121	rs72704113	9.78e-05	0.195919	0.0509783	3301	0.00445449	14.7611	14.7611
family.Methanobacteriaceae.id.121	rs72764891	6.06e-05	-0.135393	0.0340917	3469	0.00452604	15.7631	15.7631
family.Methanobacteriaceae.id.121	rs72764893	8.57e-05	-0.132752	0.0340897	3470	0.00435123	15.156	15.156
family.Methanobacteriaceae.id.121	rs7277384	5.53e-05	-0.151449	0.0358257	3691	0.00481837	17.861	17.861
family.Methanobacteriaceae.id.121	rs7278774	4.47e-05	-0.150873	0.0357417	3692	0.00480305	17.8088	17.8088
family.Methanobacteriaceae.id.121	rs72792126	9.12e-05	-0.164837	0.0424433	3696	0.00406435	15.075	15.075
family.Methanobacteriaceae.id.121	rs72812621	4.46e-05	0.168214	0.0408681	3567	0.00472708	16.9321	16.9321
family.Methanobacteriaceae.id.121	rs72812651	1.58e-05	0.173566	0.0400173	3560	0.0052565	18.8014	18.8014
family.Methanobacteriaceae.id.121	rs72812652	1.72e-05	0.17408	0.0402742	3517	0.0052841	18.6723	18.6723
family.Methanobacteriaceae.id.121	rs72812665	5.38e-05	0.173984	0.0429305	3185	0.00513034	16.4141	16.4141
family.Methanobacteriaceae.id.121	rs72952851	9.98e-05	0.0962075	0.0246174	3695	0.00411649	15.265	15.265
family.Methanobacteriaceae.id.121	rs72969140	1.97e-05	0.106168	0.0250635	3698	0.00482875	17.9337	17.9337
family.Methanobacteriaceae.id.121	rs72971008	8.58e-05	0.0964732	0.0245443	3696	0.00416264	15.4411	15.4411
family.Methanobacteriaceae.id.121	rs73003096	8.59e-05	-0.13021	0.0332528	3655	0.00417758	15.3247	15.3247
family.Methanobacteriaceae.id.121	rs73003098	9.79e-05	-0.128998	0.0332586	3655	0.0040991	15.0356	15.0356
family.Methanobacteriaceae.id.121	rs73031944	2.08e-05	-0.180661	0.0418382	3384	0.00547983	18.6349	18.6349
family.Methanobacteriaceae.id.121	rs73035807	3.36e-05	-0.174994	0.0415784	3385	0.00520579	17.7034	17.7034
family.Methanobacteriaceae.id.121	rs73035811	2.37e-05	-0.17931	0.0418587	3342	0.00546073	18.339	18.339
family.Methanobacteriaceae.id.121	rs73068003	8.45e-06	-0.15814	0.0351803	3692	0.0054432	20.1953	20.1953
family.Methanobacteriaceae.id.121	rs7319540	2.59e-05	0.188201	0.0443971	3501	0.00510646	17.9592	17.9592
family.Methanobacteriaceae.id.121	rs73248946	9.83e-06	-0.221806	0.0487258	3203	0.00642791	20.7089	20.7089
family.Methanobacteriaceae.id.121	rs73457527	4.89e-05	0.181545	0.0444461	3501	0.00474289	16.6745	16.6745
family.Methanobacteriaceae.id.121	rs73475126	1.06e-05	0.196335	0.0444299	3501	0.00554672	19.5162	19.5162
family.Methanobacteriaceae.id.121	rs737417	8.27e-05	0.0985006	0.0248198	3698	0.00424101	15.7415	15.7415
family.Methanobacteriaceae.id.121	rs74331351	4.19e-05	-0.11948	0.0290352	3657	0.00460906	16.9241	16.9241
family.Methanobacteriaceae.id.121	rs7448802	9.09e-05	-0.112894	0.0289303	3698	0.00410099	15.2197	15.2197
family.Methanobacteriaceae.id.121	rs745063	1.88e-05	0.106723	0.0247626	3695	0.00500191	18.5649	18.5649
family.Methanobacteriaceae.id.121	rs74599069	8.22e-06	0.220726	0.048896	3342	0.00606057	20.3657	20.3657
family.Methanobacteriaceae.id.121	rs7501396	6.62e-05	-0.147549	0.0370993	3697	0.00426029	15.8091	15.8091
family.Methanobacteriaceae.id.121	rs7520520	9.32e-05	-0.117185	0.0296585	3580	0.00434181	15.6028	15.6028
family.Methanobacteriaceae.id.121	rs75597686	1.67e-05	0.192933	0.0444776	3501	0.00534575	18.8053	18.8053
family.Methanobacteriaceae.id.121	rs756853	4.15e-05	-0.0959085	0.0235005	3698	0.00448375	16.6466	16.6466
family.Methanobacteriaceae.id.121	rs7589845	9.43e-05	-0.119516	0.0306798	3698	0.004087	15.1675	15.1675
family.Methanobacteriaceae.id.121	rs7600422	3.76e-05	0.102262	0.0249409	3697	0.0045267	16.8022	16.8022
family.Methanobacteriaceae.id.121	rs7613106	1.31e-05	-0.184232	0.0416283	3385	0.00575294	19.5748	19.5748
family.Methanobacteriaceae.id.121	rs7620534	1e-05	-0.18403	0.0413162	3385	0.00582691	19.828	19.828
family.Methanobacteriaceae.id.121	rs7625812	4.38e-05	-0.174779	0.0419179	3385	0.00510971	17.3749	17.3749
family.Methanobacteriaceae.id.121	rs7625950	4.11e-05	-0.175331	0.041918	3385	0.00514183	17.4847	17.4847
family.Methanobacteriaceae.id.121	rs7635189	3.48e-05	0.111421	0.0266135	3319	0.0052533	17.5172	17.5172
family.Methanobacteriaceae.id.121	rs76384137	1.81e-05	0.106574	0.0250641	3698	0.00486539	18.0704	18.0704
family.Methanobacteriaceae.id.121	rs76447555	2.6e-05	-0.212542	0.0488685	3203	0.00587106	18.9042	18.9042
family.Methanobacteriaceae.id.121	rs7645408	6.69e-05	-0.10451	0.0265247	3696	0.00418276	15.516	15.516
family.Methanobacteriaceae.id.121	rs76601466	4.34e-05	-0.118543	0.0288832	3698	0.00453441	16.8355	16.8355
family.Methanobacteriaceae.id.121	rs7666763	7.11e-05	-0.0938405	0.023482	3698	0.00430004	15.9616	15.9616
family.Methanobacteriaceae.id.121	rs768318	1.35e-05	0.106978	0.0252342	3698	0.00483659	17.9629	17.9629
family.Methanobacteriaceae.id.121	rs768319	1.17e-05	0.107906	0.0252441	3696	0.00491924	18.2615	18.2615
family.Methanobacteriaceae.id.121	rs76850096	8.83e-05	-0.209709	0.0541453	3003	0.00497041	14.9907	14.9907
family.Methanobacteriaceae.id.121	rs76867207	1.56e-05	0.216516	0.0491122	3342	0.00578197	19.4241	19.4241
family.Methanobacteriaceae.id.121	rs7690615	6.83e-05	-0.0940494	0.0234827	3698	0.00431887	16.0318	16.0318
family.Methanobacteriaceae.id.121	rs7701590	6.13e-05	0.180924	0.0456117	3582	0.0043733	15.7252	15.7252
family.Methanobacteriaceae.id.121	rs7793387	2.81e-05	-0.145587	0.0346171	3698	0.00476022	17.6779	17.6779
family.Methanobacteriaceae.id.121	rs78054383	1.67e-05	0.21424	0.0488414	3384	0.00565369	19.2295	19.2295
family.Methanobacteriaceae.id.121	rs7837503	6.8e-05	0.154228	0.0378265	3541	0.00467277	16.6146	16.6146
family.Methanobacteriaceae.id.121	rs7859871	5.51e-05	-0.0967698	0.0239571	3698	0.0043927	16.3071	16.3071
family.Methanobacteriaceae.id.121	rs78689573	9.95e-05	0.0955741	0.0245436	3696	0.00408595	15.1554	15.1554
family.Methanobacteriaceae.id.121	rs7871811	6.91e-05	-0.0948278	0.0237004	3697	0.00431155	16.0002	16.0002
family.Methanobacteriaceae.id.121	rs7927973	6.56e-05	-0.0971611	0.0242535	3697	0.00432221	16.0399	16.0399
family.Methanobacteriaceae.id.121	rs7930217	7.5e-05	-0.111482	0.0272427	3698	0.00450799	16.737	16.737
family.Methanobacteriaceae.id.121	rs7941381	7.48e-05	0.0980841	0.0248763	3698	0.00418638	15.5379	15.5379
family.Methanobacteriaceae.id.121	rs7944552	9.37e-05	0.096078	0.0244724	3698	0.00415071	15.405	15.405
family.Methanobacteriaceae.id.121	rs7945906	4.78e-05	0.100819	0.0248725	3698	0.0044234	16.4215	16.4215
family.Methanobacteriaceae.id.121	rs7952498	5.79e-05	0.099789	0.0248774	3698	0.00433214	16.0813	16.0813
family.Methanobacteriaceae.id.121	rs7952509	9.8e-05	-0.109355	0.0272107	3698	0.00434845	16.1421	16.1421
family.Methanobacteriaceae.id.121	rs8005611	5.2e-05	-0.122186	0.0312451	3203	0.00475177	15.283	15.283
family.Methanobacteriaceae.id.121	rs8013794	6.33e-05	-0.121295	0.0312747	3203	0.00467425	15.0325	15.0325
family.Methanobacteriaceae.id.121	rs8015241	6.59e-05	-0.120231	0.0312438	3203	0.00460202	14.7992	14.7992
family.Methanobacteriaceae.id.121	rs8066870	6.58e-05	-0.14	0.0353605	3278	0.00475928	15.666	15.666
family.Methanobacteriaceae.id.121	rs8099489	2.27e-05	0.112264	0.026351	3696	0.0048868	18.1405	18.1405
family.Methanobacteriaceae.id.121	rs8101988	5.71e-05	0.117441	0.0290828	3698	0.00439024	16.2979	16.2979
family.Methanobacteriaceae.id.121	rs8108624	9.54e-05	0.113852	0.0289854	3698	0.00415482	15.4203	15.4203
family.Methanobacteriaceae.id.121	rs8111630	7.45e-05	0.115169	0.0289886	3698	0.0042501	15.7754	15.7754
family.Methanobacteriaceae.id.121	rs8111880	9.04e-05	0.113795	0.0289872	3698	0.00415009	15.4027	15.4027
family.Methanobacteriaceae.id.121	rs8112315	7.45e-05	0.115169	0.0289886	3698	0.0042501	15.7754	15.7754
family.Methanobacteriaceae.id.121	rs8112509	7.51e-05	0.115127	0.0289887	3698	0.00424704	15.764	15.764
family.Methanobacteriaceae.id.121	rs8128100	7.65e-05	-0.11612	0.0293702	3698	0.00420923	15.6231	15.6231
family.Methanobacteriaceae.id.121	rs8128731	8.58e-05	-0.115316	0.0293747	3698	0.00415011	15.4027	15.4027
family.Methanobacteriaceae.id.121	rs8128923	8.58e-05	-0.115316	0.0293747	3698	0.00415011	15.4027	15.4027
family.Methanobacteriaceae.id.121	rs8131144	4.76e-05	-0.119967	0.0297144	3688	0.00440034	16.2913	16.2913
family.Methanobacteriaceae.id.121	rs8132200	8.24e-05	-0.115933	0.0296844	3688	0.00411884	15.2448	15.2448
family.Methanobacteriaceae.id.121	rs8132220	5.38e-05	-0.119676	0.0296882	3688	0.00438681	16.241	16.241
family.Methanobacteriaceae.id.121	rs816982	5.26e-05	-0.118299	0.0282493	3319	0.00525595	17.5261	17.5261
family.Methanobacteriaceae.id.121	rs893013	1.67e-05	0.107101	0.0250617	3698	0.00491429	18.2529	18.2529
family.Methanobacteriaceae.id.121	rs928265	4.56e-05	-0.149391	0.0355882	3698	0.00474246	17.6116	17.6116
family.Methanobacteriaceae.id.121	rs9305269	6.71e-05	-0.117117	0.0294676	3696	0.0042557	15.7877	15.7877
family.Methanobacteriaceae.id.121	rs9305273	8.78e-05	-0.115123	0.029377	3698	0.00413564	15.3488	15.3488
family.Methanobacteriaceae.id.121	rs9305274	8.58e-05	-0.115316	0.0293747	3698	0.00415011	15.4027	15.4027
family.Methanobacteriaceae.id.121	rs931374	6.18e-05	-0.0975439	0.0242526	3698	0.00435534	16.1678	16.1678
family.Methanobacteriaceae.id.121	rs9470465	5.53e-05	-0.136856	0.0349459	3696	0.00413245	15.3286	15.3286
family.Methanobacteriaceae.id.121	rs9470467	6.97e-05	-0.197896	0.0507171	3081	0.00491738	15.2154	15.2154
family.Methanobacteriaceae.id.121	rs9525471	7.3e-05	0.10747	0.0266626	3698	0.00437422	16.2381	16.2381
family.Methanobacteriaceae.id.121	rs9532770	9.34e-06	0.124359	0.0278183	3319	0.00598521	19.9725	19.9725
family.Methanobacteriaceae.id.121	rs9532781	4.13e-05	0.108301	0.0260909	3698	0.0046377	17.2208	17.2208
family.Methanobacteriaceae.id.121	rs9532783	8.35e-05	0.106778	0.0266936	3697	0.00430945	15.9923	15.9923
family.Methanobacteriaceae.id.121	rs9532787	7.36e-05	0.10757	0.026686	3697	0.00437585	16.2398	16.2398
family.Methanobacteriaceae.id.121	rs9590592	2.41e-05	0.189198	0.0444857	3501	0.00513998	18.0777	18.0777
family.Methanobacteriaceae.id.121	rs9590594	2.88e-05	0.18584	0.044444	3501	0.00496933	17.4745	17.4745
family.Methanobacteriaceae.id.121	rs9594521	2.02e-05	0.190486	0.0443616	3501	0.00523888	18.4274	18.4274
family.Methanobacteriaceae.id.121	rs9594526	2.56e-05	0.188434	0.0444694	3501	0.00510248	17.9451	17.9451
family.Methanobacteriaceae.id.121	rs9594528	1.17e-05	0.196058	0.0444824	3501	0.00551819	19.4153	19.4153
family.Methanobacteriaceae.id.121	rs9594529	1.32e-05	0.193757	0.044486	3501	0.00538927	18.9592	18.9592
family.Methanobacteriaceae.id.121	rs9624635	6.87e-05	0.208703	0.0507449	3064	0.00549025	16.9039	16.9039
family.Methanobacteriaceae.id.121	rs9636777	4.37e-05	-0.120376	0.0293937	3697	0.00451603	16.7624	16.7624
family.Methanobacteriaceae.id.121	rs9663	2.08e-05	-0.181244	0.0418809	3385	0.00550225	18.7171	18.7171
family.Methanobacteriaceae.id.121	rs9667885	4.51e-05	-0.0992434	0.0242504	3698	0.00450853	16.739	16.739
family.Methanobacteriaceae.id.121	rs973541	1.85e-05	-0.101028	0.0234813	3693	0.00498761	18.5016	18.5016
family.Methanobacteriaceae.id.121	rs9758369	4.91e-05	-0.172083	0.0418729	3384	0.00496612	16.8793	16.8793
family.Methanobacteriaceae.id.121	rs9851805	7.84e-05	-0.144758	0.036192	3582	0.00444631	15.9889	15.9889
family.Methanobacteriaceae.id.121	rs9871827	7.16e-05	-0.145601	0.0362139	3582	0.00449262	16.1562	16.1562
family.Methanobacteriaceae.id.121	rs9904208	9.46e-05	-0.130709	0.0336815	3643	0.00411695	15.0518	15.0518
family.Methanobacteriaceae.id.121	rs9948563	3.42e-05	0.113583	0.0271235	3698	0.00471965	17.5265	17.5265
family.Methanobacteriaceae.id.121	rs9952212	5e-05	0.111093	0.0271352	3698	0.00451208	16.7522	16.7522
family.Methanobacteriaceae.id.121	rs9959821	1.64e-05	0.118554	0.0274488	3686	0.00503542	18.6444	18.6444
family.Methanobacteriaceae.id.121	rs9974796	5.97e-05	-0.118672	0.0298217	3692	0.00427079	15.8268	15.8268
family.Oxalobacteraceae.id.2966	rs1003620	9.31e-05	-0.0785132	0.0200537	5168	0.00295725	15.3224	15.3224
family.Oxalobacteraceae.id.2966	rs1007018	5.94e-05	0.0917172	0.0228093	5168	0.00311887	16.1625	16.1625
family.Oxalobacteraceae.id.2966	rs10180826	7.37e-05	0.0815671	0.0203839	5168	0.00308879	16.0061	16.0061
family.Oxalobacteraceae.id.2966	rs1022504	3.87e-05	0.110911	0.0264074	5168	0.00340168	17.6331	17.6331
family.Oxalobacteraceae.id.2966	rs1025282	7.42e-05	-0.119976	0.0302393	4959	0.0031643	15.7352	15.7352
family.Oxalobacteraceae.id.2966	rs10276952	4.82e-05	0.104137	0.0253855	5167	0.0032463	16.8218	16.8218
family.Oxalobacteraceae.id.2966	rs10283842	2.44e-05	0.0891064	0.0210582	5167	0.00345329	17.8981	17.8981
family.Oxalobacteraceae.id.2966	rs1044654	9.19e-05	0.0913535	0.0231739	5168	0.00299795	15.534	15.534
family.Oxalobacteraceae.id.2966	rs10464997	8.47e-05	0.11001	0.0280422	5161	0.00297311	15.384	15.384
family.Oxalobacteraceae.id.2966	rs10465181	1.51e-06	0.0964079	0.0200128	5165	0.00447292	23.1975	23.1975
family.Oxalobacteraceae.id.2966	rs10495816	2.27e-05	0.169234	0.0389355	4996	0.00376724	18.8847	18.8847
family.Oxalobacteraceae.id.2966	rs10518056	9.96e-05	0.146113	0.0370922	4703	0.00328858	15.5106	15.5106
family.Oxalobacteraceae.id.2966	rs1061501	6.34e-05	0.1171	0.0285563	5130	0.00326716	16.8089	16.8089
family.Oxalobacteraceae.id.2966	rs10735131	3.91e-05	-0.0820209	0.0198675	5168	0.00328709	17.0371	17.0371
family.Oxalobacteraceae.id.2966	rs10746751	1.95e-06	0.0953986	0.0200134	5165	0.00437991	22.7129	22.7129
family.Oxalobacteraceae.id.2966	rs10765059	9.96e-05	0.106673	0.0264414	5155	0.00314731	16.2693	16.2693
family.Oxalobacteraceae.id.2966	rs10775281	3.14e-05	0.0873114	0.0208964	4989	0.00348713	17.4512	17.4512
family.Oxalobacteraceae.id.2966	rs10780690	1.1e-05	0.0882538	0.0200695	4989	0.00386101	19.3295	19.3295
family.Oxalobacteraceae.id.2966	rs10780691	2.17e-06	0.093461	0.0196891	5168	0.00434107	22.5237	22.5237
family.Oxalobacteraceae.id.2966	rs10780692	3.02e-06	0.0936918	0.0200686	5167	0.00420052	21.7872	21.7872
family.Oxalobacteraceae.id.2966	rs10802343	6.38e-05	-0.129072	0.0338297	5168	0.00280883	14.5513	14.5513
family.Oxalobacteraceae.id.2966	rs10808523	5e-05	-0.0797194	0.0196721	5167	0.00316818	16.4157	16.4157
family.Oxalobacteraceae.id.2966	rs10815911	8.72e-05	-0.0796924	0.0202819	4989	0.00308504	15.4327	15.4327
family.Oxalobacteraceae.id.2966	rs10847657	7.72e-05	-0.10818	0.0278467	4989	0.00301593	15.0859	15.0859
family.Oxalobacteraceae.id.2966	rs10868229	2.59e-05	0.0851439	0.0200788	4989	0.00359133	17.9745	17.9745
family.Oxalobacteraceae.id.2966	rs10868235	8.95e-06	0.0877484	0.0197112	5165	0.00382224	19.8099	19.8099
family.Oxalobacteraceae.id.2966	rs10868236	6.07e-05	0.103948	0.0264159	5167	0.00298786	15.4785	15.4785
family.Oxalobacteraceae.id.2966	rs10868238	8.33e-07	0.0988926	0.0200549	5168	0.00468301	24.3063	24.3063
family.Oxalobacteraceae.id.2966	rs10895599	5.34e-05	-0.0954577	0.0236071	4997	0.00326144	16.3442	16.3442
family.Oxalobacteraceae.id.2966	rs10902177	5.28e-05	0.122855	0.0293776	5130	0.00339749	17.4817	17.4817
family.Oxalobacteraceae.id.2966	rs10924514	6.45e-05	-0.127425	0.0338107	5168	0.00274085	14.1981	14.1981
family.Oxalobacteraceae.id.2966	rs10932211	8.35e-05	0.0809749	0.0203865	5168	0.00304347	15.7706	15.7706
family.Oxalobacteraceae.id.2966	rs10977191	9.42e-05	-0.0793161	0.0202821	4989	0.00305601	15.287	15.287
family.Oxalobacteraceae.id.2966	rs10978706	4.07e-05	0.0865692	0.0210635	5167	0.00325845	16.8849	16.8849
family.Oxalobacteraceae.id.2966	rs10992030	7.83e-05	0.0804147	0.0201405	4989	0.00318514	15.9351	15.9351
family.Oxalobacteraceae.id.2966	rs11075449	2.06e-05	-0.0850711	0.0198586	5168	0.0035384	18.3443	18.3443
family.Oxalobacteraceae.id.2966	rs11075450	2.02e-05	-0.0850278	0.0198562	5168	0.00353564	18.3299	18.3299
family.Oxalobacteraceae.id.2966	rs11083142	4.09e-05	0.081583	0.0197516	5168	0.00329034	17.054	17.054
family.Oxalobacteraceae.id.2966	rs11089541	4.64e-05	0.208812	0.0514571	3447	0.00475456	16.4577	16.4577
family.Oxalobacteraceae.id.2966	rs11108500	6.2e-05	-0.161941	0.0405904	4780	0.00331891	15.9106	15.9106
family.Oxalobacteraceae.id.2966	rs11134323	7.24e-05	0.0785818	0.0200089	5168	0.00297563	15.418	15.418
family.Oxalobacteraceae.id.2966	rs11140800	1.35e-06	0.0970881	0.0200735	5166	0.00450787	23.384	23.384
family.Oxalobacteraceae.id.2966	rs111557858	8.1e-05	-0.153886	0.0387185	4955	0.00317785	15.7901	15.7901
family.Oxalobacteraceae.id.2966	rs111624546	7.5e-06	-0.127569	0.0283658	4996	0.004032	20.2173	20.2173
family.Oxalobacteraceae.id.2966	rs111891242	5.98e-05	-0.173531	0.0433727	4776	0.00334043	16.0007	16.0007
family.Oxalobacteraceae.id.2966	rs111966731	4.56e-06	0.204031	0.0445746	4387	0.00475314	20.9421	20.9421
family.Oxalobacteraceae.id.2966	rs11207280	6.49e-05	-0.175314	0.0450268	3754	0.00402206	15.1517	15.1517
family.Oxalobacteraceae.id.2966	rs11225333	9.92e-05	-0.142125	0.0359146	5098	0.00306243	15.6541	15.6541
family.Oxalobacteraceae.id.2966	rs112403923	7.04e-05	0.201229	0.0499902	3279	0.00491734	16.1937	16.1937
family.Oxalobacteraceae.id.2966	rs11246212	4.51e-06	0.13607	0.0291797	5130	0.00422097	21.7369	21.7369
family.Oxalobacteraceae.id.2966	rs112581827	5.26e-05	-0.175461	0.0433517	4776	0.00341821	16.3745	16.3745
family.Oxalobacteraceae.id.2966	rs11264278	7.08e-05	-0.084197	0.021512	5163	0.00295829	15.3131	15.3131
family.Oxalobacteraceae.id.2966	rs112691455	6.94e-05	-0.117991	0.0290823	4951	0.00331368	16.4539	16.4539
family.Oxalobacteraceae.id.2966	rs113540065	4.97e-05	-0.183866	0.0456299	4384	0.00369002	16.2296	16.2296
family.Oxalobacteraceae.id.2966	rs113566469	3.23e-05	-0.106532	0.025243	4780	0.00371222	17.8031	17.8031
family.Oxalobacteraceae.id.2966	rs113909249	3.08e-05	0.177176	0.0426222	4287	0.00401454	17.2716	17.2716
family.Oxalobacteraceae.id.2966	rs114047107	1.19e-05	-0.151283	0.0344423	4959	0.00387537	19.285	19.285
family.Oxalobacteraceae.id.2966	rs114195789	9.1e-05	0.123864	0.0312842	4951	0.00315626	15.6698	15.6698
family.Oxalobacteraceae.id.2966	rs115025335	2.69e-05	-0.144932	0.0344799	4959	0.00355025	17.6613	17.6613
family.Oxalobacteraceae.id.2966	rs115871314	1.62e-05	-0.190803	0.0450609	3754	0.00475342	17.92	17.92
family.Oxalobacteraceae.id.2966	rs11641766	3.28e-05	-0.08271	0.0198349	5168	0.00335332	17.3815	17.3815
family.Oxalobacteraceae.id.2966	rs11661732	7.99e-05	0.0784258	0.0198595	5168	0.00300851	15.5889	15.5889
family.Oxalobacteraceae.id.2966	rs11756337	3.92e-05	-0.143116	0.0340164	4959	0.00355681	17.694	17.694
family.Oxalobacteraceae.id.2966	rs11772076	4.85e-05	-0.0814224	0.0200265	5165	0.00319021	16.5238	16.5238
family.Oxalobacteraceae.id.2966	rs117914623	2.03e-05	-0.104772	0.0249831	5053	0.00346847	17.5802	17.5802
family.Oxalobacteraceae.id.2966	rs11863857	8.87e-05	-0.087685	0.022298	5165	0.00298503	15.4578	15.4578
family.Oxalobacteraceae.id.2966	rs11879255	7.8e-05	-0.116342	0.0303654	4647	0.00314898	14.6732	14.6732
family.Oxalobacteraceae.id.2966	rs11947287	9.25e-05	-0.0991259	0.0254075	5166	0.00293776	15.2153	15.2153
family.Oxalobacteraceae.id.2966	rs11962903	5.12e-05	0.122996	0.0294078	5164	0.003376	17.486	17.486
family.Oxalobacteraceae.id.2966	rs11968785	3.95e-05	0.125719	0.0296663	5127	0.00349052	17.9516	17.9516
family.Oxalobacteraceae.id.2966	rs11973256	9.7e-05	-0.0783258	0.0200509	5168	0.00294401	15.2537	15.2537
family.Oxalobacteraceae.id.2966	rs12002250	5.53e-06	0.196145	0.044523	4726	0.0040899	19.4	19.4
family.Oxalobacteraceae.id.2966	rs12004269	5.53e-06	0.196145	0.044523	4726	0.0040899	19.4	19.4
family.Oxalobacteraceae.id.2966	rs12079615	6.47e-05	-0.178156	0.0451285	3753	0.00413541	15.5763	15.5763
family.Oxalobacteraceae.id.2966	rs12083191	7.6e-05	-0.18877	0.0475434	3503	0.0044802	15.7558	15.7558
family.Oxalobacteraceae.id.2966	rs12083239	3.31e-05	-0.182595	0.0449584	3750	0.00437944	16.4863	16.4863
family.Oxalobacteraceae.id.2966	rs12094714	4.34e-05	-0.183095	0.0451472	3753	0.00436332	16.4385	16.4385
family.Oxalobacteraceae.id.2966	rs12097412	1.33e-05	-0.192242	0.0450257	3754	0.00483256	18.2198	18.2198
family.Oxalobacteraceae.id.2966	rs12169710	1.69e-05	-0.0949018	0.0220234	5167	0.00358084	18.5615	18.5615
family.Oxalobacteraceae.id.2966	rs12238534	8.89e-05	0.108785	0.0280284	5167	0.00290698	15.0583	15.0583
family.Oxalobacteraceae.id.2966	rs12325429	3.57e-05	-0.0824025	0.0198677	5168	0.00331756	17.1955	17.1955
family.Oxalobacteraceae.id.2966	rs12334042	9.89e-05	-0.0781196	0.0200542	5166	0.00292874	15.1684	15.1684
family.Oxalobacteraceae.id.2966	rs12360820	4.92e-06	0.11959	0.026113	5168	0.004042	20.9657	20.9657
family.Oxalobacteraceae.id.2966	rs12426787	8.18e-05	0.086789	0.0220753	5168	0.00298192	15.4507	15.4507
family.Oxalobacteraceae.id.2966	rs12443972	4.09e-05	-0.0818592	0.0198614	5168	0.00327616	16.9803	16.9803
family.Oxalobacteraceae.id.2966	rs12445565	3.71e-05	-0.179913	0.0433321	4776	0.00359646	17.2315	17.2315
family.Oxalobacteraceae.id.2966	rs12446238	9.68e-05	-0.0775577	0.0198331	5168	0.00295028	15.2862	15.2862
family.Oxalobacteraceae.id.2966	rs12448587	4.64e-05	-0.133578	0.0319988	4994	0.00347728	17.4191	17.4191
family.Oxalobacteraceae.id.2966	rs12463152	4.68e-05	-0.0997717	0.0249833	5047	0.00315	15.942	15.942
family.Oxalobacteraceae.id.2966	rs12478183	5.85e-05	0.0817736	0.0202458	4989	0.00325931	16.3073	16.3073
family.Oxalobacteraceae.id.2966	rs12507864	1.22e-05	-0.159438	0.0357495	5168	0.00383399	19.8826	19.8826
family.Oxalobacteraceae.id.2966	rs12509763	8.05e-06	-0.16332	0.0360823	5129	0.00397855	20.4795	20.4795
family.Oxalobacteraceae.id.2966	rs12524859	3.26e-05	0.0948898	0.0227932	5166	0.00334364	17.3245	17.3245
family.Oxalobacteraceae.id.2966	rs12635823	1.55e-07	0.120669	0.0229985	5168	0.00529866	27.5187	27.5187
family.Oxalobacteraceae.id.2966	rs12643957	7.64e-05	-0.103733	0.0270749	5166	0.00283341	14.6733	14.6733
family.Oxalobacteraceae.id.2966	rs12704921	8.85e-05	-0.0786798	0.0200588	5165	0.00296999	15.3797	15.3797
family.Oxalobacteraceae.id.2966	rs12926894	3.39e-05	-0.0922321	0.0221963	5168	0.0033299	17.2597	17.2597
family.Oxalobacteraceae.id.2966	rs12927313	1.68e-05	-0.0856693	0.0198367	5167	0.00359673	18.6442	18.6442
family.Oxalobacteraceae.id.2966	rs12997541	2.2e-05	0.169447	0.0389012	4996	0.00378334	18.9657	18.9657
family.Oxalobacteraceae.id.2966	rs13001618	8.85e-05	0.154895	0.0385227	5062	0.00318369	16.1609	16.1609
family.Oxalobacteraceae.id.2966	rs13005071	2.4e-05	0.168403	0.0389049	4996	0.00373632	18.7292	18.7292
family.Oxalobacteraceae.id.2966	rs13005317	6.73e-05	0.152868	0.0380559	4997	0.00321867	16.1292	16.1292
family.Oxalobacteraceae.id.2966	rs13010764	2.03e-05	0.170244	0.0389136	4996	0.00381642	19.1322	19.1322
family.Oxalobacteraceae.id.2966	rs13010930	2.28e-05	0.169202	0.0389034	4996	0.00377201	18.9088	18.9088
family.Oxalobacteraceae.id.2966	rs13011348	1.51e-05	0.171936	0.0389143	4996	0.00389226	19.5139	19.5139
family.Oxalobacteraceae.id.2966	rs13025265	2.38e-05	0.168235	0.0388949	4997	0.00373003	18.7013	18.7013
family.Oxalobacteraceae.id.2966	rs13025516	3.06e-05	0.165636	0.0388941	4997	0.00361626	18.1288	18.1288
family.Oxalobacteraceae.id.2966	rs13026280	3.06e-05	0.165636	0.0388941	4997	0.00361626	18.1288	18.1288
family.Oxalobacteraceae.id.2966	rs13030977	2.25e-05	0.169252	0.0389016	4996	0.00377456	18.9216	18.9216
family.Oxalobacteraceae.id.2966	rs13060354	3.56e-07	0.11993	0.023431	5167	0.00504477	26.1883	26.1883
family.Oxalobacteraceae.id.2966	rs13073573	2.12e-07	0.122145	0.0234435	5167	0.00522628	27.1355	27.1355
family.Oxalobacteraceae.id.2966	rs13108339	2.17e-05	0.179694	0.0425266	4504	0.00394845	17.8464	17.8464
family.Oxalobacteraceae.id.2966	rs13117955	3.56e-05	0.167243	0.0403712	4701	0.00363732	17.1541	17.1541
family.Oxalobacteraceae.id.2966	rs13126439	9.12e-05	0.170602	0.0437172	4499	0.00337347	15.2218	15.2218
family.Oxalobacteraceae.id.2966	rs13168897	9.22e-05	-0.109224	0.0278465	4989	0.00307429	15.3787	15.3787
family.Oxalobacteraceae.id.2966	rs1317940	2.39e-07	0.12158	0.0234479	5167	0.00517634	26.8749	26.8749
family.Oxalobacteraceae.id.2966	rs13264905	7.67e-05	0.113251	0.0287442	5161	0.00299879	15.5173	15.5173
family.Oxalobacteraceae.id.2966	rs13429575	4.37e-05	-0.0810339	0.0196572	5163	0.00328066	16.9872	16.9872
family.Oxalobacteraceae.id.2966	rs1355281	9.65e-05	0.0828279	0.0212001	5167	0.0029455	15.2585	15.2585
family.Oxalobacteraceae.id.2966	rs1368918	5.06e-05	0.106152	0.0260359	5168	0.00320621	16.6166	16.6166
family.Oxalobacteraceae.id.2966	rs139101767	9.56e-05	0.146034	0.0368143	4703	0.00333466	15.7287	15.7287
family.Oxalobacteraceae.id.2966	rs139232635	6.73e-05	0.177714	0.044582	4400	0.00359836	15.8828	15.8828
family.Oxalobacteraceae.id.2966	rs1397131	7.35e-05	-0.0802917	0.0202563	4989	0.00313938	15.7054	15.7054
family.Oxalobacteraceae.id.2966	rs1397132	6.74e-05	-0.0807192	0.0202558	4989	0.00317292	15.8737	15.8737
family.Oxalobacteraceae.id.2966	rs1399622	7.61e-05	-0.0882968	0.0220385	4951	0.00323166	16.0453	16.0453
family.Oxalobacteraceae.id.2966	rs141242572	6.49e-05	0.144349	0.0350664	5167	0.0032688	16.9387	16.9387
family.Oxalobacteraceae.id.2966	rs142038651	6.63e-05	0.150123	0.0370737	4703	0.00347437	16.39	16.39
family.Oxalobacteraceae.id.2966	rs143099974	1.18e-05	-0.182461	0.0423711	4672	0.00395346	18.5359	18.5359
family.Oxalobacteraceae.id.2966	rs144162388	9.95e-05	-0.152392	0.0379597	4647	0.00345621	16.1098	16.1098
family.Oxalobacteraceae.id.2966	rs1445458	2.85e-05	-0.0946763	0.0225647	5168	0.00339487	17.5976	17.5976
family.Oxalobacteraceae.id.2966	rs1445459	3.95e-05	-0.0928707	0.0225643	5168	0.00326715	16.9334	16.9334
family.Oxalobacteraceae.id.2966	rs147691499	8.14e-05	0.137364	0.0355246	5097	0.00292482	14.9457	14.9457
family.Oxalobacteraceae.id.2966	rs149388876	5.45e-05	-0.194389	0.0477744	3542	0.00465244	16.5466	16.5466
family.Oxalobacteraceae.id.2966	rs150540634	1.07e-05	-0.18459	0.0426039	4634	0.00403468	18.7643	18.7643
family.Oxalobacteraceae.id.2966	rs1544500	3.95e-05	0.0811253	0.0196742	5168	0.00327922	16.9962	16.9962
family.Oxalobacteraceae.id.2966	rs1549230	7.73e-05	0.0794822	0.0200736	5168	0.00302448	15.6719	15.6719
family.Oxalobacteraceae.id.2966	rs155826	2.83e-05	0.191543	0.0443299	4511	0.00412166	18.6615	18.6615
family.Oxalobacteraceae.id.2966	rs155828	2.44e-05	0.194378	0.0446693	4441	0.0042457	18.927	18.927
family.Oxalobacteraceae.id.2966	rs155829	3.55e-05	0.190419	0.0446305	4441	0.00408225	18.1954	18.1954
family.Oxalobacteraceae.id.2966	rs155830	6.6e-05	0.185123	0.0449472	4441	0.00380521	16.9558	16.9558
family.Oxalobacteraceae.id.2966	rs155882	4.08e-05	0.202036	0.0478334	4071	0.00436312	17.8313	17.8313
family.Oxalobacteraceae.id.2966	rs155884	4.48e-05	0.200077	0.0476576	4071	0.00431076	17.6164	17.6164
family.Oxalobacteraceae.id.2966	rs1569853	7.45e-07	-0.140043	0.0281704	4997	0.00492134	24.7037	24.7037
family.Oxalobacteraceae.id.2966	rs1573954	2.31e-05	0.0861798	0.0202901	5168	0.00347863	18.0333	18.0333
family.Oxalobacteraceae.id.2966	rs16845257	9.08e-05	0.129	0.032255	5167	0.00308605	15.9888	15.9888
family.Oxalobacteraceae.id.2966	rs16913724	8.86e-05	-0.110888	0.0285319	5168	0.00291422	15.0989	15.0989
family.Oxalobacteraceae.id.2966	rs16937679	3.82e-05	0.171823	0.0433468	4831	0.00324191	15.7061	15.7061
family.Oxalobacteraceae.id.2966	rs16937725	4.65e-05	0.188053	0.0475788	4121	0.00377648	15.6143	15.6143
family.Oxalobacteraceae.id.2966	rs17063313	8.43e-05	0.100828	0.0261864	4996	0.00295872	14.8197	14.8197
family.Oxalobacteraceae.id.2966	rs17138946	8.09e-06	-0.189444	0.0430248	4776	0.00404296	19.3794	19.3794
family.Oxalobacteraceae.id.2966	rs17168661	9.98e-05	-0.0781167	0.0200495	5166	0.0029299	15.1745	15.1745
family.Oxalobacteraceae.id.2966	rs17508912	7.18e-05	-0.119594	0.0301328	4997	0.0031424	15.7458	15.7458
family.Oxalobacteraceae.id.2966	rs17543178	2.07e-06	-0.134198	0.0281878	4997	0.00451541	22.6568	22.6568
family.Oxalobacteraceae.id.2966	rs17544359	1.09e-05	-0.124383	0.0281701	4994	0.00388869	19.4881	19.4881
family.Oxalobacteraceae.id.2966	rs17641990	5.78e-05	-0.139368	0.034499	4959	0.00328012	16.3131	16.3131
family.Oxalobacteraceae.id.2966	rs17715510	5.79e-05	0.110186	0.0271568	5168	0.00317537	16.4562	16.4562
family.Oxalobacteraceae.id.2966	rs17731525	2.15e-05	-0.177002	0.0423369	4672	0.0037273	17.4716	17.4716
family.Oxalobacteraceae.id.2966	rs17731697	9.09e-06	-0.185035	0.0424896	4634	0.0040758	18.9564	18.9564
family.Oxalobacteraceae.id.2966	rs17787973	2.3e-05	-0.176833	0.0424922	4634	0.00372335	17.311	17.311
family.Oxalobacteraceae.id.2966	rs17788332	9.05e-06	-0.185075	0.0424894	4634	0.00407761	18.9648	18.9648
family.Oxalobacteraceae.id.2966	rs17788476	1.04e-05	-0.191926	0.044406	4336	0.0042897	18.6717	18.6717
family.Oxalobacteraceae.id.2966	rs17804668	9.52e-05	-0.10456	0.0265102	5130	0.00302325	15.5502	15.5502
family.Oxalobacteraceae.id.2966	rs178509	6.6e-05	-0.0868238	0.0214591	5164	0.00316005	16.3639	16.3639
family.Oxalobacteraceae.id.2966	rs1881866	1.39e-05	0.177251	0.040258	4780	0.00403914	19.3773	19.3773
family.Oxalobacteraceae.id.2966	rs1885228	5.57e-05	0.190299	0.0479841	4121	0.0038021	15.7206	15.7206
family.Oxalobacteraceae.id.2966	rs1885229	7.67e-05	0.184237	0.0476895	4121	0.00360859	14.9176	14.9176
family.Oxalobacteraceae.id.2966	rs1885230	4.64e-05	0.192029	0.0478841	4121	0.00388738	16.0746	16.0746
family.Oxalobacteraceae.id.2966	rs1885377	7.87e-05	-0.115824	0.0287797	5167	0.00312481	16.1903	16.1903
family.Oxalobacteraceae.id.2966	rs1885378	6.66e-05	-0.116999	0.0287786	5167	0.00318857	16.5217	16.5217
family.Oxalobacteraceae.id.2966	rs1887450	3.63e-05	0.171613	0.0420261	4493	0.00369757	16.6674	16.6674
family.Oxalobacteraceae.id.2966	rs190427	3.94e-05	0.0921558	0.0225087	5168	0.00323308	16.7562	16.7562
family.Oxalobacteraceae.id.2966	rs1977135	4.64e-05	-0.0896846	0.0219052	5135	0.00325377	16.7561	16.7561
family.Oxalobacteraceae.id.2966	rs2016539	2.31e-05	-0.125529	0.0305529	5168	0.00325571	16.8739	16.8739
family.Oxalobacteraceae.id.2966	rs2027743	2.64e-05	0.0910348	0.0215009	5166	0.00345813	17.9197	17.9197
family.Oxalobacteraceae.id.2966	rs2027744	1.73e-05	0.0929669	0.0214961	5167	0.00360688	18.697	18.697
family.Oxalobacteraceae.id.2966	rs2027745	4.26e-05	0.0882947	0.0214813	5168	0.00325844	16.8881	16.8881
family.Oxalobacteraceae.id.2966	rs2028585	8.93e-05	0.080915	0.0207236	5165	0.00294292	15.2392	15.2392
family.Oxalobacteraceae.id.2966	rs2032476	2.6e-05	-0.0926624	0.0220218	5168	0.00341424	17.6984	17.6984
family.Oxalobacteraceae.id.2966	rs2063827	3.18e-05	0.0858891	0.0207168	5167	0.0033155	17.1815	17.1815
family.Oxalobacteraceae.id.2966	rs2123115	6.98e-05	-0.0802232	0.0200065	5163	0.0031046	16.0727	16.0727
family.Oxalobacteraceae.id.2966	rs2127685	6.76e-05	0.0818141	0.0203824	5167	0.00310854	16.1057	16.1057
family.Oxalobacteraceae.id.2966	rs2132164	1.83e-07	0.12282	0.0234444	5167	0.00528348	27.4341	27.4341
family.Oxalobacteraceae.id.2966	rs2187249	8e-05	0.0854771	0.0215785	5166	0.00302822	15.6852	15.6852
family.Oxalobacteraceae.id.2966	rs2208634	3.95e-05	-0.119201	0.0282663	5167	0.00342995	17.7767	17.7767
family.Oxalobacteraceae.id.2966	rs2252640	6.59e-05	0.0810377	0.0202166	4989	0.00321031	16.0614	16.0614
family.Oxalobacteraceae.id.2966	rs2438086	7.83e-05	0.0787206	0.0202481	4989	0.0030205	15.1089	15.1089
family.Oxalobacteraceae.id.2966	rs249106	4.94e-05	0.169292	0.04087	4968	0.00344178	17.1509	17.1509
family.Oxalobacteraceae.id.2966	rs253927	2.94e-05	0.0937295	0.0225179	5167	0.00334198	17.3192	17.3192
family.Oxalobacteraceae.id.2966	rs253932	5.51e-05	0.0966731	0.0240039	5168	0.0031287	16.2136	16.2136
family.Oxalobacteraceae.id.2966	rs253934	5.06e-05	0.0971061	0.0240063	5168	0.00315607	16.3559	16.3559
family.Oxalobacteraceae.id.2966	rs253935	4.83e-05	0.0974002	0.0240061	5168	0.00317521	16.4554	16.4554
family.Oxalobacteraceae.id.2966	rs2576733	5.2e-05	0.0813987	0.020246	4989	0.00322953	16.1579	16.1579
family.Oxalobacteraceae.id.2966	rs2627280	7.17e-05	-0.0801267	0.0202029	4989	0.00314302	15.7237	15.7237
family.Oxalobacteraceae.id.2966	rs2656609	2.9e-05	-0.0919108	0.0216838	4989	0.00358828	17.9592	17.9592
family.Oxalobacteraceae.id.2966	rs2675667	7.88e-05	0.0903495	0.0228935	5168	0.00300467	15.5689	15.5689
family.Oxalobacteraceae.id.2966	rs2679894	6.5e-05	0.079765	0.0202458	4989	0.00310164	15.516	15.516
family.Oxalobacteraceae.id.2966	rs2688620	5.97e-05	0.0919553	0.0229098	5168	0.00310767	16.1043	16.1043
family.Oxalobacteraceae.id.2966	rs2697781	7.26e-05	0.085372	0.0220541	4989	0.00299458	14.9788	14.9788
family.Oxalobacteraceae.id.2966	rs278395	8.27e-05	0.15168	0.0367884	5167	0.00327922	16.9929	16.9929
family.Oxalobacteraceae.id.2966	rs28445475	8.92e-05	0.0849272	0.0217035	5162	0.00295753	15.3061	15.3061
family.Oxalobacteraceae.id.2966	rs28636848	7.1e-05	0.0790309	0.0198618	5168	0.00305424	15.8266	15.8266
family.Oxalobacteraceae.id.2966	rs28715741	1.76e-05	-0.105407	0.0249487	5047	0.00352433	17.8431	17.8431
family.Oxalobacteraceae.id.2966	rs2974154	7.91e-05	0.103735	0.0260264	5168	0.00306452	15.88	15.88
family.Oxalobacteraceae.id.2966	rs2974157	2.7e-05	0.11	0.0260341	5168	0.00344253	17.8455	17.8455
family.Oxalobacteraceae.id.2966	rs2974158	5.36e-05	0.106131	0.0260482	5167	0.00320255	16.5943	16.5943
family.Oxalobacteraceae.id.2966	rs34124854	2.24e-07	0.122064	0.0234366	5167	0.00522247	27.1156	27.1156
family.Oxalobacteraceae.id.2966	rs34407205	2.66e-05	0.105037	0.0242969	5127	0.00363192	18.6815	18.6815
family.Oxalobacteraceae.id.2966	rs34515345	7.81e-05	-0.0870348	0.0219516	5131	0.00305437	15.7138	15.7138
family.Oxalobacteraceae.id.2966	rs34516616	6.95e-05	0.150801	0.0371069	4996	0.00329491	16.5092	16.5092
family.Oxalobacteraceae.id.2966	rs34744482	5.79e-05	-0.100999	0.024852	5164	0.00318814	16.5098	16.5098
family.Oxalobacteraceae.id.2966	rs35327886	3.39e-07	0.12011	0.0234277	5167	0.00506127	26.2744	26.2744
family.Oxalobacteraceae.id.2966	rs35634015	5.82e-05	-0.0828705	0.0204716	4989	0.00327386	16.3804	16.3804
family.Oxalobacteraceae.id.2966	rs36018452	1.33e-05	0.17662	0.0399619	4739	0.004105	19.5255	19.5255
family.Oxalobacteraceae.id.2966	rs36057338	6.26e-06	0.181604	0.0398742	4738	0.00435887	20.734	20.734
family.Oxalobacteraceae.id.2966	rs36127762	7.34e-05	0.131271	0.0333747	4989	0.00309133	15.4642	15.4642
family.Oxalobacteraceae.id.2966	rs380826	5.85e-05	0.0917688	0.023087	5165	0.0030497	15.7938	15.7938
family.Oxalobacteraceae.id.2966	rs383452	5.61e-05	0.0816858	0.0202022	5168	0.00315356	16.3428	16.3428
family.Oxalobacteraceae.id.2966	rs3859166	6.7e-05	-0.16698	0.0415479	4780	0.00336771	16.1453	16.1453
family.Oxalobacteraceae.id.2966	rs3859168	9.06e-05	-0.164354	0.0416425	4780	0.00324824	15.5706	15.5706
family.Oxalobacteraceae.id.2966	rs3862635	9.29e-05	-0.146114	0.037445	4953	0.00306475	15.2202	15.2202
family.Oxalobacteraceae.id.2966	rs387444	6.44e-05	0.0915876	0.0230879	5165	0.00303748	15.7303	15.7303
family.Oxalobacteraceae.id.2966	rs4132863	3.24e-05	-0.0827308	0.019835	5168	0.00335496	17.39	17.39
family.Oxalobacteraceae.id.2966	rs4146351	7.51e-05	-0.0877866	0.022188	5168	0.00301984	15.6477	15.6477
family.Oxalobacteraceae.id.2966	rs4239497	7.12e-05	0.0792419	0.0199424	5162	0.00304936	15.7828	15.7828
family.Oxalobacteraceae.id.2966	rs4243423	3.76e-07	0.11967	0.0234308	5167	0.00502312	26.0754	26.0754
family.Oxalobacteraceae.id.2966	rs4243424	3.36e-07	0.120167	0.02343	5167	0.00506506	26.2942	26.2942
family.Oxalobacteraceae.id.2966	rs4280664	3.47e-07	0.120022	0.0234316	5167	0.00505218	26.227	26.227
family.Oxalobacteraceae.id.2966	rs4287929	7.21e-07	0.116619	0.0234339	5167	0.0047702	24.7562	24.7562
family.Oxalobacteraceae.id.2966	rs4362355	8.08e-05	0.114954	0.0293909	5168	0.00295132	15.2917	15.2917
family.Oxalobacteraceae.id.2966	rs4364195	7.67e-07	0.116328	0.0234356	5167	0.00474587	24.6293	24.6293
family.Oxalobacteraceae.id.2966	rs4371600	4.03e-05	0.101849	0.0246641	5129	0.00331363	17.0455	17.0455
family.Oxalobacteraceae.id.2966	rs4423796	1.91e-07	0.122491	0.0234497	5165	0.00525506	27.2752	27.2752
family.Oxalobacteraceae.id.2966	rs4428215	4.88e-08	0.12561	0.0230053	5167	0.0057366	29.8005	29.8005
family.Oxalobacteraceae.id.2966	rs4481179	1.32e-07	0.121411	0.0229976	5168	0.00536401	27.8599	27.8599
family.Oxalobacteraceae.id.2966	rs4487071	8.19e-05	0.0810674	0.0203834	5168	0.00305133	15.8114	15.8114
family.Oxalobacteraceae.id.2966	rs4497030	5.04e-05	0.0849935	0.0209267	5165	0.00318356	16.4892	16.4892
family.Oxalobacteraceae.id.2966	rs4525896	1.97e-07	0.122645	0.0234536	5167	0.00526442	27.3346	27.3346
family.Oxalobacteraceae.id.2966	rs4605578	5.89e-07	0.117546	0.0234334	5167	0.00484613	25.1521	25.1521
family.Oxalobacteraceae.id.2966	rs4622921	2.79e-07	0.120983	0.0234282	5167	0.0051345	26.6566	26.6566
family.Oxalobacteraceae.id.2966	rs4623937	2.86e-05	0.1226	0.0285631	5128	0.00357983	18.4161	18.4161
family.Oxalobacteraceae.id.2966	rs4660371	6.34e-05	-0.181908	0.0463773	3580	0.00427905	15.3762	15.3762
family.Oxalobacteraceae.id.2966	rs4770296	7.78e-05	-0.0993694	0.024905	5168	0.00307096	15.9134	15.9134
family.Oxalobacteraceae.id.2966	rs4807453	1.9e-05	-0.105094	0.024978	5053	0.00349116	17.6957	17.6957
family.Oxalobacteraceae.id.2966	rs4821578	2.42e-05	-0.0929438	0.0220167	5168	0.00343652	17.8143	17.8143
family.Oxalobacteraceae.id.2966	rs4877289	2.31e-06	0.0929556	0.0196758	5168	0.00430024	22.311	22.311
family.Oxalobacteraceae.id.2966	rs4878378	6.92e-05	-0.115871	0.0284047	5167	0.0032102	16.6341	16.6341
family.Oxalobacteraceae.id.2966	rs4894527	1.12e-05	0.0961233	0.0218994	5166	0.00371552	19.2585	19.2585
family.Oxalobacteraceae.id.2966	rs4894821	2.29e-07	0.121915	0.0234472	5167	0.00520505	27.0247	27.0247
family.Oxalobacteraceae.id.2966	rs4913503	7.57e-05	0.0870723	0.0220756	5168	0.00300128	15.5513	15.5513
family.Oxalobacteraceae.id.2966	rs4923559	4.65e-05	0.0907457	0.0225094	4989	0.00324712	16.2461	16.2461
family.Oxalobacteraceae.id.2966	rs4956458	5.43e-05	-0.107556	0.0269166	5166	0.00308131	15.961	15.961
family.Oxalobacteraceae.id.2966	rs55719310	5.66e-05	-0.179594	0.0451597	3753	0.00419642	15.8071	15.8071
family.Oxalobacteraceae.id.2966	rs55835070	1.1e-05	-0.124392	0.0281767	4994	0.00388743	19.4818	19.4818
family.Oxalobacteraceae.id.2966	rs56013331	2.85e-05	-0.0922447	0.0220365	5167	0.00337977	17.5157	17.5157
family.Oxalobacteraceae.id.2966	rs56036026	1.56e-05	-0.191047	0.045043	3754	0.00476929	17.9801	17.9801
family.Oxalobacteraceae.id.2966	rs56097943	8.9e-06	0.180188	0.0401354	4780	0.00419895	20.1472	20.1472
family.Oxalobacteraceae.id.2966	rs561239	7.19e-06	0.105525	0.0236769	4989	0.00396573	19.8558	19.8558
family.Oxalobacteraceae.id.2966	rs56133825	9.46e-06	-0.125457	0.0281864	4997	0.00394896	19.8032	19.8032
family.Oxalobacteraceae.id.2966	rs56314945	4.83e-05	-0.0960842	0.0235741	5167	0.00320482	16.6061	16.6061
family.Oxalobacteraceae.id.2966	rs57180089	1.3e-05	-0.123533	0.028192	4994	0.00382999	19.1928	19.1928
family.Oxalobacteraceae.id.2966	rs57327719	6.13e-05	-0.113349	0.0281437	4994	0.00323754	16.2143	16.2143
family.Oxalobacteraceae.id.2966	rs57363691	7.5e-06	-0.186651	0.0423632	4672	0.00413789	19.4042	19.4042
family.Oxalobacteraceae.id.2966	rs57787767	1.18e-05	-0.18246	0.0423867	4672	0.00395053	18.5222	18.5222
family.Oxalobacteraceae.id.2966	rs58119029	3.71e-05	0.112831	0.0276086	4960	0.00335605	16.6953	16.6953
family.Oxalobacteraceae.id.2966	rs58167057	4.03e-06	-0.130564	0.0281791	4997	0.00427778	21.4593	21.4593
family.Oxalobacteraceae.id.2966	rs59669761	4.75e-05	-0.175066	0.0425757	4449	0.00378589	16.8998	16.8998
family.Oxalobacteraceae.id.2966	rs59811099	2.67e-05	-0.186837	0.0450291	3754	0.00456517	17.2071	17.2071
family.Oxalobacteraceae.id.2966	rs59868695	2.01e-05	-0.189807	0.0450001	3754	0.00471684	17.7814	17.7814
family.Oxalobacteraceae.id.2966	rs6000522	2.66e-05	-0.0924644	0.0220144	5168	0.00340199	17.6347	17.6347
family.Oxalobacteraceae.id.2966	rs6000523	2.46e-05	-0.0928896	0.0220228	5168	0.00343065	17.7837	17.7837
family.Oxalobacteraceae.id.2966	rs6000536	7.39e-07	-0.118383	0.0241355	5166	0.00463546	24.049	24.049
family.Oxalobacteraceae.id.2966	rs60327956	2.24e-05	-0.188968	0.0450026	3754	0.00467488	17.6225	17.6225
family.Oxalobacteraceae.id.2966	rs6064367	6.22e-05	0.0794922	0.0197458	5136	0.00314561	16.2005	16.2005
family.Oxalobacteraceae.id.2966	rs6071435	4.15e-05	-0.0845823	0.0204267	5139	0.00332535	17.1393	17.1393
family.Oxalobacteraceae.id.2966	rs6071441	3.99e-05	-0.0902049	0.0219309	5132	0.00328572	16.9113	16.9113
family.Oxalobacteraceae.id.2966	rs6071442	8.76e-05	-0.0786513	0.0198996	5138	0.00303118	15.6155	15.6155
family.Oxalobacteraceae.id.2966	rs6093022	9.23e-05	-0.0863394	0.0220051	5132	0.00299077	15.3887	15.3887
family.Oxalobacteraceae.id.2966	rs6128962	6.9e-05	-0.0798269	0.0198947	5139	0.00312312	16.0937	16.0937
family.Oxalobacteraceae.id.2966	rs61330823	1.15e-05	-0.124295	0.0281875	4994	0.00387846	19.4366	19.4366
family.Oxalobacteraceae.id.2966	rs61661446	1.48e-05	-0.199732	0.0464049	4332	0.00425822	18.5169	18.5169
family.Oxalobacteraceae.id.2966	rs62049512	4.07e-05	-0.0931834	0.0228077	5167	0.00322013	16.6857	16.6857
family.Oxalobacteraceae.id.2966	rs62230792	9.84e-05	-0.106713	0.0277756	5166	0.00284916	14.7551	14.7551
family.Oxalobacteraceae.id.2966	rs62304877	2.31e-05	-0.176353	0.0423608	4672	0.00369595	17.3241	17.3241
family.Oxalobacteraceae.id.2966	rs62304881	1.71e-05	-0.179839	0.0425622	4634	0.00383788	17.8455	17.8455
family.Oxalobacteraceae.id.2966	rs62304883	1.75e-05	-0.178745	0.0423559	4672	0.0037974	17.8014	17.8014
family.Oxalobacteraceae.id.2966	rs62304884	1.17e-05	-0.18272	0.0423712	4672	0.00396461	18.5884	18.5884
family.Oxalobacteraceae.id.2966	rs62304885	1.16e-05	-0.182638	0.0423802	4672	0.00395941	18.5639	18.5639
family.Oxalobacteraceae.id.2966	rs62304886	1.16e-05	-0.182638	0.0423802	4672	0.00395941	18.5639	18.5639
family.Oxalobacteraceae.id.2966	rs62304887	2.2e-05	-0.177161	0.042394	4672	0.00372395	17.4559	17.4559
family.Oxalobacteraceae.id.2966	rs62304890	1.07e-05	-0.18459	0.0426039	4634	0.00403468	18.7643	18.7643
family.Oxalobacteraceae.id.2966	rs62304891	1.02e-05	-0.183963	0.0423751	4672	0.00401779	18.8388	18.8388
family.Oxalobacteraceae.id.2966	rs62304893	2.18e-05	-0.176952	0.0423707	4672	0.00371928	17.4339	17.4339
family.Oxalobacteraceae.id.2966	rs62304905	9.09e-06	-0.185035	0.0424896	4634	0.0040758	18.9564	18.9564
family.Oxalobacteraceae.id.2966	rs62304906	1.01e-05	-0.184695	0.042572	4634	0.00404527	18.8138	18.8138
family.Oxalobacteraceae.id.2966	rs62304910	7.27e-06	-0.186161	0.0422892	4672	0.00413063	19.37	19.37
family.Oxalobacteraceae.id.2966	rs62304911	8.68e-06	-0.185063	0.042341	4672	0.00407229	19.0954	19.0954
family.Oxalobacteraceae.id.2966	rs62304912	8.29e-06	-0.185486	0.0423305	4672	0.00409291	19.1924	19.1924
family.Oxalobacteraceae.id.2966	rs62304913	7.17e-06	-0.19348	0.043933	4336	0.0044531	19.3861	19.3861
family.Oxalobacteraceae.id.2966	rs62304914	1.81e-05	-0.18029	0.0428059	4672	0.00378256	17.7316	17.7316
family.Oxalobacteraceae.id.2966	rs62304915	1.28e-05	-0.190131	0.0444041	4336	0.00421055	18.3257	18.3257
family.Oxalobacteraceae.id.2966	rs62304917	2.37e-05	-0.184297	0.0444017	4336	0.00395754	17.2201	17.2201
family.Oxalobacteraceae.id.2966	rs62341594	9.12e-06	0.178574	0.039906	4739	0.00420769	20.016	20.016
family.Oxalobacteraceae.id.2966	rs62342283	1.87e-05	0.181314	0.042544	4505	0.00401551	18.1548	18.1548
family.Oxalobacteraceae.id.2966	rs62342284	3.14e-05	0.176907	0.0426051	4505	0.00381253	17.2335	17.2335
family.Oxalobacteraceae.id.2966	rs62377745	2.18e-05	-0.0976319	0.0227457	4951	0.00370749	18.4167	18.4167
family.Oxalobacteraceae.id.2966	rs62404482	4.45e-05	0.105079	0.0253516	4951	0.00345798	17.1729	17.1729
family.Oxalobacteraceae.id.2966	rs62435498	7.46e-06	0.181521	0.0400608	4780	0.00427687	20.5227	20.5227
family.Oxalobacteraceae.id.2966	rs62435502	9.16e-05	0.140339	0.0353514	4953	0.00317176	15.7533	15.7533
family.Oxalobacteraceae.id.2966	rs62564191	7.13e-05	0.150974	0.0379323	5129	0.00307901	15.8348	15.8348
family.Oxalobacteraceae.id.2966	rs62564195	7.98e-05	0.185544	0.047965	4121	0.00361799	14.9566	14.9566
family.Oxalobacteraceae.id.2966	rs62564197	8.08e-05	0.187332	0.0482047	4121	0.00365135	15.095	15.095
family.Oxalobacteraceae.id.2966	rs62564200	5.73e-05	0.185577	0.0475663	4121	0.00367998	15.2138	15.2138
family.Oxalobacteraceae.id.2966	rs62564201	5.47e-05	0.186071	0.0475654	4121	0.00369968	15.2956	15.2956
family.Oxalobacteraceae.id.2966	rs6416678	2.26e-05	-0.084305	0.0198324	5167	0.00348499	18.0629	18.0629
family.Oxalobacteraceae.id.2966	rs6445047	2.52e-07	0.120353	0.0232448	5168	0.00516048	26.7973	26.7973
family.Oxalobacteraceae.id.2966	rs6445048	4.24e-07	0.117632	0.0232378	5167	0.00493487	25.615	25.615
family.Oxalobacteraceae.id.2966	rs6445049	2.64e-07	0.119905	0.0232395	5167	0.00512567	26.6105	26.6105
family.Oxalobacteraceae.id.2966	rs6445050	7.79e-06	0.0978815	0.0219213	5166	0.0038445	19.9296	19.9296
family.Oxalobacteraceae.id.2966	rs6495250	9.15e-05	-0.199314	0.0515374	3062	0.00486082	14.9468	14.9468
family.Oxalobacteraceae.id.2966	rs6498818	4.27e-05	-0.0814702	0.0198318	5168	0.00325489	16.8697	16.8697
family.Oxalobacteraceae.id.2966	rs655135	9.66e-05	0.0892689	0.0230897	5165	0.00288562	14.9416	14.9416
family.Oxalobacteraceae.id.2966	rs6656736	3.95e-05	-0.18256	0.0449973	3754	0.0043656	16.4516	16.4516
family.Oxalobacteraceae.id.2966	rs6659243	5.53e-05	-0.177487	0.0450161	3754	0.00412391	15.537	15.537
family.Oxalobacteraceae.id.2966	rs6659365	4.85e-05	-0.178926	0.0449981	3754	0.00419412	15.8026	15.8026
family.Oxalobacteraceae.id.2966	rs6659672	4.33e-05	-0.179834	0.0449855	3754	0.00423898	15.9724	15.9724
family.Oxalobacteraceae.id.2966	rs6679963	2.76e-05	-0.186656	0.0450404	3754	0.0045541	17.1652	17.1652
family.Oxalobacteraceae.id.2966	rs6683377	4.13e-05	-0.180354	0.0449845	3754	0.00426359	16.0655	16.0655
family.Oxalobacteraceae.id.2966	rs6683398	4.92e-05	-0.178681	0.0450027	3753	0.00418295	15.7561	15.7561
family.Oxalobacteraceae.id.2966	rs6708353	2.29e-05	0.1427	0.033251	5168	0.00355115	18.4106	18.4106
family.Oxalobacteraceae.id.2966	rs6737480	7.42e-05	-0.0853826	0.0214845	4951	0.00317989	15.7875	15.7875
family.Oxalobacteraceae.id.2966	rs6772385	2.77e-07	0.119683	0.0232439	5167	0.00510483	26.5017	26.5017
family.Oxalobacteraceae.id.2966	rs6782568	2.73e-07	0.120794	0.0234684	5167	0.00510108	26.4822	26.4822
family.Oxalobacteraceae.id.2966	rs6785343	3.09e-07	0.120297	0.023466	5167	0.00506045	26.2702	26.2702
family.Oxalobacteraceae.id.2966	rs6794186	1.08e-05	0.0963133	0.0218988	5166	0.00373039	19.3359	19.3359
family.Oxalobacteraceae.id.2966	rs6827018	1.31e-05	-0.120601	0.0275778	5162	0.00369114	19.1169	19.1169
family.Oxalobacteraceae.id.2966	rs6951324	4.89e-05	-0.134933	0.0332519	4994	0.00328646	16.4601	16.4601
family.Oxalobacteraceae.id.2966	rs6976633	8.56e-05	-0.0789158	0.0200686	5165	0.00298486	15.457	15.457
family.Oxalobacteraceae.id.2966	rs7111271	7.18e-05	-0.0946539	0.0237446	4991	0.0031738	15.8845	15.8845
family.Oxalobacteraceae.id.2966	rs7113960	4e-05	-0.0971791	0.0236235	4997	0.00337505	16.9155	16.9155
family.Oxalobacteraceae.id.2966	rs713829	2.67e-05	-0.0925352	0.0220228	5168	0.00340459	17.6482	17.6482
family.Oxalobacteraceae.id.2966	rs7187360	1.13e-05	-0.186966	0.0431315	4776	0.0039189	18.7825	18.7825
family.Oxalobacteraceae.id.2966	rs7192322	3.97e-05	-0.0914863	0.0222028	5167	0.00327516	16.9718	16.9718
family.Oxalobacteraceae.id.2966	rs7192541	7.56e-05	-0.0883167	0.0222369	5168	0.00304293	15.7677	15.7677
family.Oxalobacteraceae.id.2966	rs7201179	4.53e-05	-0.0812649	0.0198718	5167	0.00322619	16.7172	16.7172
family.Oxalobacteraceae.id.2966	rs7202829	8.45e-05	-0.077604	0.0197204	5168	0.00298753	15.4798	15.4798
family.Oxalobacteraceae.id.2966	rs72651124	1.64e-05	-0.148764	0.0344506	4959	0.00374609	18.6392	18.6392
family.Oxalobacteraceae.id.2966	rs72651125	2.02e-05	-0.147125	0.0344719	4959	0.00365978	18.2082	18.2082
family.Oxalobacteraceae.id.2966	rs72651140	9.82e-05	-0.137106	0.0349402	4955	0.00309792	15.3917	15.3917
family.Oxalobacteraceae.id.2966	rs72651152	2.14e-05	-0.149834	0.035	4955	0.00368502	18.3194	18.3194
family.Oxalobacteraceae.id.2966	rs72651160	4.67e-05	-0.144834	0.0349708	4956	0.00344902	17.1456	17.1456
family.Oxalobacteraceae.id.2966	rs72667000	2.65e-05	-0.20694	0.0483416	3465	0.00526083	18.3146	18.3146
family.Oxalobacteraceae.id.2966	rs72668707	2.55e-05	-0.187684	0.04502	3754	0.00460834	17.3705	17.3705
family.Oxalobacteraceae.id.2966	rs72668708	4.53e-05	-0.180769	0.045018	3754	0.0042768	16.1155	16.1155
family.Oxalobacteraceae.id.2966	rs72668710	1.41e-05	-0.200678	0.0463389	3712	0.00502702	18.7445	18.7445
family.Oxalobacteraceae.id.2966	rs7270247	3.44e-05	-0.0909938	0.0219107	5132	0.0033494	17.2402	17.2402
family.Oxalobacteraceae.id.2966	rs7290003	1.83e-05	-0.0949524	0.0223012	4989	0.0036205	18.121	18.121
family.Oxalobacteraceae.id.2966	rs73027387	8.99e-05	0.120777	0.0307835	5168	0.00296971	15.3872	15.3872
family.Oxalobacteraceae.id.2966	rs7357660	2.7e-05	0.0885499	0.0210628	5167	0.00340896	17.6675	17.6675
family.Oxalobacteraceae.id.2966	rs736744	1.49e-07	0.105642	0.0200648	5167	0.00533632	27.7099	27.7099
family.Oxalobacteraceae.id.2966	rs73733936	1.32e-06	-0.137119	0.0281728	4997	0.00471812	23.6787	23.6787
family.Oxalobacteraceae.id.2966	rs73733937	1.3e-06	-0.137186	0.028175	4997	0.00472203	23.6984	23.6984
family.Oxalobacteraceae.id.2966	rs73733941	1.72e-06	-0.135461	0.0281886	4997	0.0046001	23.0837	23.0837
family.Oxalobacteraceae.id.2966	rs73733942	1.54e-06	-0.136001	0.0281782	4997	0.00464011	23.2854	23.2854
family.Oxalobacteraceae.id.2966	rs73733956	3.48e-06	-0.13144	0.028195	4997	0.00433029	21.7239	21.7239
family.Oxalobacteraceae.id.2966	rs73733958	3.33e-06	-0.131662	0.0281919	4997	0.00434582	21.8021	21.8021
family.Oxalobacteraceae.id.2966	rs73733961	5.86e-06	-0.128287	0.0281964	4997	0.00412547	20.6921	20.6921
family.Oxalobacteraceae.id.2966	rs73733984	1.43e-05	-0.122953	0.0281852	4994	0.0037961	19.0223	19.0223
family.Oxalobacteraceae.id.2966	rs73733987	1.28e-05	-0.123573	0.0281946	4993	0.00383253	19.2017	19.2017
family.Oxalobacteraceae.id.2966	rs73733992	1.41e-05	-0.122609	0.0281383	4994	0.0037875	18.9791	18.9791
family.Oxalobacteraceae.id.2966	rs73733994	4.84e-05	-0.114676	0.0281451	4994	0.00331324	16.5947	16.5947
family.Oxalobacteraceae.id.2966	rs7428410	2.05e-07	0.12243	0.0234642	5167	0.00524135	27.2142	27.2142
family.Oxalobacteraceae.id.2966	rs74401855	8.98e-05	0.120981	0.0300729	5126	0.00314732	16.1778	16.1778
family.Oxalobacteraceae.id.2966	rs74403659	7.85e-05	0.180882	0.0473984	4121	0.00352149	14.5563	14.5563
family.Oxalobacteraceae.id.2966	rs74424490	1.13e-05	-0.184674	0.0428154	4672	0.00396626	18.5962	18.5962
family.Oxalobacteraceae.id.2966	rs7444766	7.21e-05	0.0796985	0.0200798	5167	0.00303964	15.7476	15.7476
family.Oxalobacteraceae.id.2966	rs7446300	1.14e-05	-0.127382	0.0301009	5165	0.0034553	17.9016	17.9016
family.Oxalobacteraceae.id.2966	rs74477149	8.47e-05	-0.118175	0.0301271	4997	0.00306967	15.3802	15.3802
family.Oxalobacteraceae.id.2966	rs74763302	6.44e-05	0.123427	0.0301603	5126	0.0032565	16.7408	16.7408
family.Oxalobacteraceae.id.2966	rs7499361	4.56e-05	-0.0814096	0.0198616	5168	0.00324035	16.7941	16.7941
family.Oxalobacteraceae.id.2966	rs7500006	3.15e-05	-0.0828846	0.0198353	5168	0.0033673	17.4542	17.4542
family.Oxalobacteraceae.id.2966	rs75271174	1.59e-05	-0.121865	0.0281398	4994	0.00374145	18.7474	18.7474
family.Oxalobacteraceae.id.2966	rs7558934	7.34e-05	0.081385	0.0203918	5165	0.00307448	15.9225	15.9225
family.Oxalobacteraceae.id.2966	rs7581436	7.67e-05	0.0811849	0.0203852	5167	0.0030602	15.8545	15.8545
family.Oxalobacteraceae.id.2966	rs75858443	2.69e-06	-0.133138	0.0282109	4995	0.00443921	22.2638	22.2638
family.Oxalobacteraceae.id.2966	rs75902768	4.52e-05	0.172256	0.0423985	4503	0.00365221	16.4989	16.4989
family.Oxalobacteraceae.id.2966	rs7595300	9.38e-05	0.0790688	0.0201408	5167	0.0029739	15.406	15.406
family.Oxalobacteraceae.id.2966	rs7599865	2.18e-05	-0.0916806	0.0219132	5167	0.00337626	17.4975	17.4975
family.Oxalobacteraceae.id.2966	rs761575	8.21e-05	-0.0802307	0.0202296	5139	0.0030514	15.723	15.723
family.Oxalobacteraceae.id.2966	rs7616207	9.25e-06	0.0970792	0.0219218	5166	0.00378181	19.6034	19.6034
family.Oxalobacteraceae.id.2966	rs7617946	7.73e-06	0.0979232	0.021926	5167	0.00384541	19.9382	19.9382
family.Oxalobacteraceae.id.2966	rs7625948	3.53e-07	0.118683	0.0232474	5167	0.00501882	26.053	26.053
family.Oxalobacteraceae.id.2966	rs76394162	1.86e-05	-0.186726	0.0443853	4336	0.00406511	17.6901	17.6901
family.Oxalobacteraceae.id.2966	rs76405250	1.62e-06	-0.135951	0.0281743	4997	0.00463802	23.2749	23.2749
family.Oxalobacteraceae.id.2966	rs7643618	8.82e-08	0.123301	0.0229928	5167	0.00553474	28.746	28.746
family.Oxalobacteraceae.id.2966	rs7644098	9.42e-08	0.122924	0.0229913	5167	0.00550189	28.5745	28.5745
family.Oxalobacteraceae.id.2966	rs7653242	2.5e-05	0.0922512	0.0218865	5167	0.0034266	17.7592	17.7592
family.Oxalobacteraceae.id.2966	rs76559244	7.11e-05	-0.186054	0.0466422	4272	0.00371084	15.9043	15.9043
family.Oxalobacteraceae.id.2966	rs76653824	5.98e-05	-0.135486	0.0335909	4956	0.00327183	16.2619	16.2619
family.Oxalobacteraceae.id.2966	rs7678122	8.52e-05	0.113694	0.0287781	4958	0.00313821	15.6019	15.6019
family.Oxalobacteraceae.id.2966	rs77041613	2.51e-05	0.128644	0.0296524	5127	0.0036577	18.8145	18.8145
family.Oxalobacteraceae.id.2966	rs77088735	4.47e-05	0.143191	0.0356398	5127	0.00313857	16.1358	16.1358
family.Oxalobacteraceae.id.2966	rs77196381	2.51e-05	-0.175288	0.0423338	4672	0.00365624	17.1373	17.1373
family.Oxalobacteraceae.id.2966	rs77257542	6.57e-05	0.169791	0.0426545	4503	0.0035065	15.8383	15.8383
family.Oxalobacteraceae.id.2966	rs77722911	2.74e-06	-0.132832	0.0281841	4997	0.00442549	22.2036	22.2036
family.Oxalobacteraceae.id.2966	rs77906619	8.98e-05	0.120981	0.0300729	5126	0.00314732	16.1778	16.1778
family.Oxalobacteraceae.id.2966	rs78519455	6.96e-05	0.177211	0.0442453	4542	0.00351941	16.0346	16.0346
family.Oxalobacteraceae.id.2966	rs78614576	4.07e-05	0.133253	0.0322115	4767	0.0035771	17.1061	17.1061
family.Oxalobacteraceae.id.2966	rs78669585	4.68e-05	-0.192785	0.047533	3542	0.00462268	16.4403	16.4403
family.Oxalobacteraceae.id.2966	rs78720427	2.31e-05	-0.188629	0.0450006	3754	0.00465865	17.5611	17.5611
family.Oxalobacteraceae.id.2966	rs7872455	5.19e-05	0.159084	0.0398681	4993	0.00317875	15.9157	15.9157
family.Oxalobacteraceae.id.2966	rs79058690	1.57e-05	-0.117965	0.0273104	4990	0.00372503	18.6499	18.6499
family.Oxalobacteraceae.id.2966	rs79081528	9.64e-05	0.172162	0.0444855	4421	0.00337635	14.9706	14.9706
family.Oxalobacteraceae.id.2966	rs7932167	5.06e-05	0.0985213	0.0239592	5168	0.00326119	16.9024	16.9024
family.Oxalobacteraceae.id.2966	rs79615800	9.32e-06	-0.186151	0.0427736	4672	0.00403755	18.9318	18.9318
family.Oxalobacteraceae.id.2966	rs7963838	2.58e-05	-0.104791	0.0248656	4989	0.00354728	17.7533	17.7533
family.Oxalobacteraceae.id.2966	rs79806081	7.08e-06	-0.186921	0.0423689	4672	0.0041487	19.4551	19.4551
family.Oxalobacteraceae.id.2966	rs7993559	5.04e-06	0.0921059	0.0201114	4989	0.00418655	20.9661	20.9661
family.Oxalobacteraceae.id.2966	rs79967238	9.7e-06	-0.184437	0.0423655	4672	0.00404025	18.9445	18.9445
family.Oxalobacteraceae.id.2966	rs79979143	3.92e-05	-0.178577	0.0433444	4776	0.00354146	16.967	16.967
family.Oxalobacteraceae.id.2966	rs8006577	9.64e-05	0.0947885	0.0246004	5126	0.00288796	14.8408	14.8408
family.Oxalobacteraceae.id.2966	rs8013948	4.15e-05	0.097595	0.0240655	5125	0.00319875	16.4398	16.4398
family.Oxalobacteraceae.id.2966	rs8032318	6.18e-05	0.11743	0.0294292	5168	0.00307144	15.916	15.916
family.Oxalobacteraceae.id.2966	rs80330081	6.64e-06	-0.18756	0.0423688	4672	0.00417702	19.5885	19.5885
family.Oxalobacteraceae.id.2966	rs8049450	4.16e-05	-0.0817762	0.0198602	5168	0.00326994	16.9479	16.9479
family.Oxalobacteraceae.id.2966	rs8050830	3.7e-05	-0.0933435	0.0225665	5168	0.00329975	17.1029	17.1029
family.Oxalobacteraceae.id.2966	rs8057018	2.11e-05	-0.0958971	0.0225653	5168	0.00348249	18.0534	18.0534
family.Oxalobacteraceae.id.2966	rs8057338	2.53e-05	-0.0838905	0.0198381	5167	0.00344896	17.8755	17.8755
family.Oxalobacteraceae.id.2966	rs8098329	9.25e-05	-0.106141	0.0275376	4995	0.00296545	14.8505	14.8505
family.Oxalobacteraceae.id.2966	rs8127236	8.27e-05	0.0806986	0.0204909	5168	0.00299218	15.504	15.504
family.Oxalobacteraceae.id.2966	rs8130035	2.85e-05	0.0904342	0.0215008	5167	0.0034122	17.6844	17.6844
family.Oxalobacteraceae.id.2966	rs8133998	2.47e-05	0.0915156	0.0214902	5166	0.00349812	18.1277	18.1277
family.Oxalobacteraceae.id.2966	rs8179058	7.74e-05	0.142182	0.0358952	4994	0.00313191	15.6836	15.6836
family.Oxalobacteraceae.id.2966	rs9302540	2.85e-05	-0.0832422	0.0198311	5167	0.00339843	17.6127	17.6127
family.Oxalobacteraceae.id.2966	rs9302542	3.9e-05	-0.0817804	0.0198334	5167	0.00327974	16.9956	16.9956
family.Oxalobacteraceae.id.2966	rs9314736	5.75e-05	0.103554	0.0263554	5168	0.00297835	15.4321	15.4321
family.Oxalobacteraceae.id.2966	rs934049	4.21e-06	0.109751	0.0238636	4951	0.00425406	21.1433	21.1433
family.Oxalobacteraceae.id.2966	rs936470	3.87e-05	0.120668	0.0285414	5128	0.00347355	17.8675	17.8675
family.Oxalobacteraceae.id.2966	rs9409658	3.7e-05	0.0863558	0.0208731	5165	0.00330295	17.1097	17.1097
family.Oxalobacteraceae.id.2966	rs9610616	4.41e-05	-0.0900234	0.0220297	5167	0.00322148	16.6927	16.6927
family.Oxalobacteraceae.id.2966	rs9610623	2.32e-05	-0.0932478	0.0220259	5168	0.00345607	17.916	17.916
family.Oxalobacteraceae.id.2966	rs9610625	2.28e-05	-0.0933488	0.0220303	5168	0.00346217	17.9477	17.9477
family.Oxalobacteraceae.id.2966	rs9621421	2.98e-05	0.208659	0.0500709	3640	0.00474827	17.3566	17.3566
family.Oxalobacteraceae.id.2966	rs9622533	8.89e-05	-0.106155	0.027679	5128	0.00286016	14.7032	14.7032
family.Oxalobacteraceae.id.2966	rs978716	8.6e-05	-0.0866231	0.0219333	5132	0.00303008	15.5915	15.5915
family.Oxalobacteraceae.id.2966	rs983864	4.48e-05	0.0810746	0.0197504	5167	0.00325061	16.8442	16.8442
family.Oxalobacteraceae.id.2966	rs9925072	9.07e-05	0.0820731	0.0208873	5166	0.0029798	15.4337	15.4337
family.Oxalobacteraceae.id.2966	rs9925548	3.18e-05	-0.0832702	0.0198474	5168	0.00339448	17.5956	17.5956
family.Oxalobacteraceae.id.2966	rs9927740	7.48e-05	0.083037	0.0208819	5168	0.00305038	15.8065	15.8065
family.Oxalobacteraceae.id.2966	rs9928128	1.19e-05	-0.0873454	0.0198517	5168	0.00373196	19.3515	19.3515
family.Oxalobacteraceae.id.2966	rs9940030	4.06e-05	-0.0816619	0.019833	5168	0.00326979	16.9471	16.9471
family.Oxalobacteraceae.id.2966	rs999260	7.18e-05	-0.0991314	0.0253053	5121	0.00298777	15.3402	15.3402
family.Oxalobacteraceae.id.2966	rs999261	7.44e-05	-0.0995624	0.0253088	5121	0.00301289	15.4696	15.4696
family.Pasteurellaceae.id.3689	rs10120642	5.85e-05	0.131696	0.0335047	7207	0.0021392	15.446	15.446
family.Pasteurellaceae.id.3689	rs10122593	3.48e-05	-0.109296	0.0260971	8874	0.00197262	17.5356	17.5356
family.Pasteurellaceae.id.3689	rs10123426	1.33e-05	0.12419	0.0295758	8868	0.00198432	17.6279	17.6279
family.Pasteurellaceae.id.3689	rs10125706	7.41e-05	-0.117166	0.029426	7976	0.00198377	15.85	15.85
family.Pasteurellaceae.id.3689	rs10125723	4.62e-05	-0.120548	0.0293982	7976	0.00210367	16.81	16.81
family.Pasteurellaceae.id.3689	rs10155057	5.95e-05	-0.0842989	0.0211096	9081	0.00175303	15.9437	15.9437
family.Pasteurellaceae.id.3689	rs1016461	8.39e-05	0.0598578	0.014833	9412	0.00172723	16.2813	16.2813
family.Pasteurellaceae.id.3689	rs102274	9.3e-05	0.0601	0.0154312	9412	0.00160905	15.1656	15.1656
family.Pasteurellaceae.id.3689	rs102275	3.8e-05	0.0632736	0.0152823	9412	0.00181801	17.1386	17.1386
family.Pasteurellaceae.id.3689	rs1030137	8.05e-05	0.0630694	0.0160596	9407	0.00163683	15.4196	15.4196
family.Pasteurellaceae.id.3689	rs1040276	7.03e-05	-0.070382	0.0179053	9403	0.00164052	15.4479	15.4479
family.Pasteurellaceae.id.3689	rs10432634	7.28e-05	-0.068022	0.0170871	9409	0.00168147	15.8442	15.8442
family.Pasteurellaceae.id.3689	rs10457644	3.57e-05	0.0675261	0.0157529	9411	0.00194866	18.3708	18.3708
family.Pasteurellaceae.id.3689	rs10457648	3.84e-05	0.0674106	0.0157415	9411	0.00194484	18.3347	18.3347
family.Pasteurellaceae.id.3689	rs10462069	7.74e-05	-0.0903115	0.0228113	9339	0.00167554	15.6708	15.6708
family.Pasteurellaceae.id.3689	rs10462347	9.74e-05	-0.0576455	0.0147799	9412	0.00161364	15.2089	15.2089
family.Pasteurellaceae.id.3689	rs10474412	5.5e-05	-0.0596811	0.0147784	9411	0.00172994	16.3052	16.3052
family.Pasteurellaceae.id.3689	rs10487607	5.77e-05	-0.099736	0.0248234	9411	0.00171238	16.1394	16.1394
family.Pasteurellaceae.id.3689	rs10497881	5.98e-05	0.0629018	0.015659	9412	0.00171147	16.1325	16.1325
family.Pasteurellaceae.id.3689	rs10743328	4.42e-05	0.0915535	0.0224512	9411	0.00176387	16.6256	16.6256
family.Pasteurellaceae.id.3689	rs10743329	2.86e-05	0.0939818	0.0224538	9411	0.00185808	17.5152	17.5152
family.Pasteurellaceae.id.3689	rs10745745	7.24e-05	-0.0610478	0.015319	9154	0.00173188	15.8777	15.8777
family.Pasteurellaceae.id.3689	rs10770105	2.7e-05	-0.0619149	0.0148076	9410	0.00185448	17.4794	17.4794
family.Pasteurellaceae.id.3689	rs10777760	3.48e-05	-0.0636979	0.0153154	9154	0.00188608	17.2941	17.2941
family.Pasteurellaceae.id.3689	rs10777761	4.43e-05	-0.0628305	0.0153149	9154	0.00183528	16.8274	16.8274
family.Pasteurellaceae.id.3689	rs10781340	3.05e-05	0.0852621	0.0200143	9327	0.00194199	18.1443	18.1443
family.Pasteurellaceae.id.3689	rs10785105	7.61e-05	-0.0597863	0.0154099	9412	0.00159672	15.0492	15.0492
family.Pasteurellaceae.id.3689	rs10814670	7.5e-05	-0.0592284	0.0148742	9154	0.00172913	15.8525	15.8525
family.Pasteurellaceae.id.3689	rs10826331	7.85e-05	-0.0593043	0.0150487	9410	0.00164766	15.5267	15.5267
family.Pasteurellaceae.id.3689	rs10840326	1.44e-06	-0.0717634	0.0149229	9154	0.00251995	23.1208	23.1208
family.Pasteurellaceae.id.3689	rs10849305	3.7e-05	-0.0608663	0.014837	9154	0.00183507	16.8255	16.8255
family.Pasteurellaceae.id.3689	rs10865121	8.23e-05	-0.0676423	0.0170446	9411	0.0016707	15.746	15.746
family.Pasteurellaceae.id.3689	rs10865707	6.49e-05	0.0675243	0.0168442	9409	0.00170504	16.0667	16.0667
family.Pasteurellaceae.id.3689	rs10879738	6.17e-05	-0.0605405	0.0151131	9154	0.00174989	16.0431	16.0431
family.Pasteurellaceae.id.3689	rs10933219	9.22e-05	0.0570673	0.0145984	9412	0.00162099	15.2782	15.2782
family.Pasteurellaceae.id.3689	rs10933220	7.84e-05	0.0576491	0.0145992	9410	0.00165432	15.5896	15.5896
family.Pasteurellaceae.id.3689	rs10933221	7.84e-05	0.0576491	0.0145992	9410	0.00165432	15.5896	15.5896
family.Pasteurellaceae.id.3689	rs10933222	8.6e-05	0.0573247	0.0145993	9410	0.00163576	15.4144	15.4144
family.Pasteurellaceae.id.3689	rs10933223	8.25e-05	0.0574702	0.0145992	9410	0.00164407	15.4929	15.4929
family.Pasteurellaceae.id.3689	rs10933224	9.16e-05	0.0571052	0.0145995	9410	0.00162323	15.2961	15.2961
family.Pasteurellaceae.id.3689	rs10935034	5.93e-05	-0.0840743	0.0209954	9334	0.001715	16.0319	16.0319
family.Pasteurellaceae.id.3689	rs10942690	9.7e-05	-0.0576601	0.0147783	9412	0.00161479	15.2197	15.2197
family.Pasteurellaceae.id.3689	rs10942691	8.07e-05	-0.0583157	0.0147782	9412	0.00165169	15.5681	15.5681
family.Pasteurellaceae.id.3689	rs10951006	2.05e-05	-0.105289	0.024771	9410	0.00191627	18.0629	18.0629
family.Pasteurellaceae.id.3689	rs10965428	4.29e-06	-0.119902	0.0258219	8873	0.00242411	21.5565	21.5565
family.Pasteurellaceae.id.3689	rs11042575	4.15e-05	0.0598259	0.0146252	9412	0.00177469	16.7295	16.7295
family.Pasteurellaceae.id.3689	rs11063781	4.16e-05	-0.0599649	0.0146011	9403	0.00179051	16.8628	16.8628
family.Pasteurellaceae.id.3689	rs111233831	3.97e-05	-0.117103	0.0281324	8275	0.00208951	17.3227	17.3227
family.Pasteurellaceae.id.3689	rs111265054	2.35e-05	-0.109632	0.0256766	8020	0.00226796	18.2259	18.2259
family.Pasteurellaceae.id.3689	rs11149698	1.28e-05	-0.0700671	0.0158936	9405	0.00206218	19.4308	19.4308
family.Pasteurellaceae.id.3689	rs1115454	5.89e-05	0.0585098	0.0146056	9407	0.00170305	16.0445	16.0445
family.Pasteurellaceae.id.3689	rs111582866	7.07e-06	-0.113957	0.0256403	8616	0.00228738	19.7486	19.7486
family.Pasteurellaceae.id.3689	rs1116880	1.01e-05	-0.0654056	0.0150237	9412	0.00200964	18.9488	18.9488
family.Pasteurellaceae.id.3689	rs112372057	1.84e-05	-0.112661	0.0259048	8020	0.00235281	18.9093	18.9093
family.Pasteurellaceae.id.3689	rs11248067	5.48e-05	0.0605858	0.0150503	9154	0.00176714	16.2015	16.2015
family.Pasteurellaceae.id.3689	rs1125078	4.04e-05	0.081679	0.0194479	9411	0.0018708	17.6354	17.6354
family.Pasteurellaceae.id.3689	rs11256467	3.08e-05	-0.13115	0.0300982	8785	0.00215664	18.9827	18.9827
family.Pasteurellaceae.id.3689	rs113623027	8.51e-05	-0.0821497	0.0210098	9334	0.00163528	15.2854	15.2854
family.Pasteurellaceae.id.3689	rs113826883	7.22e-05	-0.0594263	0.0151594	9412	0.00163006	15.3639	15.3639
family.Pasteurellaceae.id.3689	rs114880870	7.66e-05	-0.170022	0.0427624	5153	0.00305841	15.8022	15.8022
family.Pasteurellaceae.id.3689	rs1155627	7.39e-05	-0.0586407	0.0147789	9411	0.00167014	15.7407	15.7407
family.Pasteurellaceae.id.3689	rs11580950	7.05e-05	0.109681	0.0279409	8020	0.00191767	15.4055	15.4055
family.Pasteurellaceae.id.3689	rs115815959	6.42e-05	0.111254	0.0283065	8133	0.00189576	15.4437	15.4437
family.Pasteurellaceae.id.3689	rs11603118	7.51e-05	0.0578034	0.0146172	9411	0.0016589	15.6345	15.6345
family.Pasteurellaceae.id.3689	rs11616451	3.67e-05	0.0679103	0.0162722	9410	0.0018475	17.4135	17.4135
family.Pasteurellaceae.id.3689	rs11622149	6.11e-05	-0.069495	0.0171984	9081	0.0017948	16.3243	16.3243
family.Pasteurellaceae.id.3689	rs11634084	6.03e-05	-0.0597597	0.0150868	9412	0.00166424	15.6866	15.6866
family.Pasteurellaceae.id.3689	rs11710304	3.82e-05	-0.0783313	0.0189428	9409	0.00181405	17.0958	17.0958
family.Pasteurellaceae.id.3689	rs11754670	8.86e-05	-0.117517	0.0298981	8243	0.00187075	15.4457	15.4457
family.Pasteurellaceae.id.3689	rs11761724	7.89e-05	0.0785612	0.0188276	9412	0.00184647	17.4074	17.4074
family.Pasteurellaceae.id.3689	rs11764982	3.26e-05	0.0752884	0.017824	9412	0.00189209	17.8383	17.8383
family.Pasteurellaceae.id.3689	rs11771781	3.38e-05	0.0751979	0.0178238	9412	0.0018876	17.7959	17.7959
family.Pasteurellaceae.id.3689	rs11771850	7.89e-05	0.0785612	0.0188276	9412	0.00184647	17.4074	17.4074
family.Pasteurellaceae.id.3689	rs11838449	4.25e-05	0.0674047	0.0162697	9410	0.0018207	17.1604	17.1604
family.Pasteurellaceae.id.3689	rs11871515	3.95e-05	0.179892	0.0446328	4700	0.00344445	16.238	16.238
family.Pasteurellaceae.id.3689	rs11895882	8.88e-05	-0.067344	0.0170478	9410	0.00165559	15.6016	15.6016
family.Pasteurellaceae.id.3689	rs1194765	8.14e-05	-0.0623352	0.0160032	9410	0.00160976	15.1691	15.1691
family.Pasteurellaceae.id.3689	rs1199671	5.54e-05	-0.101639	0.0250872	8543	0.00191767	16.4103	16.4103
family.Pasteurellaceae.id.3689	rs12050658	1.91e-05	-0.0650083	0.0152526	9411	0.00192654	18.1618	18.1618
family.Pasteurellaceae.id.3689	rs12050685	9.19e-06	-0.0670948	0.015239	9411	0.00205559	19.3809	19.3809
family.Pasteurellaceae.id.3689	rs12050774	7.5e-05	-0.059442	0.0149723	9412	0.00167187	15.7586	15.7586
family.Pasteurellaceae.id.3689	rs12122136	6.92e-05	0.0590852	0.0148023	9154	0.00173752	15.9295	15.9295
family.Pasteurellaceae.id.3689	rs1212726	9.77e-05	-0.0699991	0.0176821	9401	0.00166426	15.6684	15.6684
family.Pasteurellaceae.id.3689	rs12153040	2.53e-05	0.0658995	0.0155743	9154	0.00195203	17.8999	17.8999
family.Pasteurellaceae.id.3689	rs12155015	4.93e-05	0.0614188	0.0152829	9401	0.00171502	16.1472	16.1472
family.Pasteurellaceae.id.3689	rs12155085	7.23e-05	-0.0986642	0.0248225	9412	0.00167578	15.7956	15.7956
family.Pasteurellaceae.id.3689	rs12155090	5.76e-05	-0.0994469	0.0248487	9408	0.00169958	16.0134	16.0134
family.Pasteurellaceae.id.3689	rs12191680	3.05e-07	0.102214	0.0197189	9408	0.00284783	26.8632	26.8632
family.Pasteurellaceae.id.3689	rs12193590	1.49e-05	0.072132	0.0163024	9412	0.00207571	19.5731	19.5731
family.Pasteurellaceae.id.3689	rs12201682	5.14e-05	0.0619704	0.0153221	9409	0.00173555	16.3547	16.3547
family.Pasteurellaceae.id.3689	rs12208997	2.87e-05	0.0846256	0.019888	9412	0.00192002	18.1021	18.1021
family.Pasteurellaceae.id.3689	rs12212417	4.89e-05	0.0621962	0.0153203	9409	0.0017486	16.4779	16.4779
family.Pasteurellaceae.id.3689	rs12299943	3.35e-05	0.0653127	0.0157812	9406	0.00181769	17.1247	17.1247
family.Pasteurellaceae.id.3689	rs12342237	9.96e-05	0.089235	0.0235656	9412	0.00152115	14.3358	14.3358
family.Pasteurellaceae.id.3689	rs12437631	3.9e-05	0.0785685	0.0194167	9412	0.00173664	16.3702	16.3702
family.Pasteurellaceae.id.3689	rs12439928	2.57e-05	0.0647991	0.0153693	9411	0.00188528	17.7721	17.7721
family.Pasteurellaceae.id.3689	rs12465328	8.71e-05	0.0572823	0.0145993	9410	0.00163334	15.3916	15.3916
family.Pasteurellaceae.id.3689	rs12466065	8.24e-05	0.0574596	0.0145979	9412	0.00164343	15.4901	15.4901
family.Pasteurellaceae.id.3689	rs12468430	8.58e-05	0.057335	0.0145992	9410	0.00163636	15.4201	15.4201
family.Pasteurellaceae.id.3689	rs12469164	9.78e-05	0.0568701	0.0145991	9410	0.00161001	15.1714	15.1714
family.Pasteurellaceae.id.3689	rs12470042	8.38e-05	0.0573999	0.0145981	9412	0.00163996	15.4574	15.4574
family.Pasteurellaceae.id.3689	rs12475401	9.81e-05	0.0567096	0.0146214	9410	0.00159606	15.0398	15.0398
family.Pasteurellaceae.id.3689	rs12478068	8.78e-05	0.0572481	0.0145984	9412	0.00163125	15.3752	15.3752
family.Pasteurellaceae.id.3689	rs12516135	8.65e-05	-0.0894388	0.0228162	9339	0.00164267	15.3628	15.3628
family.Pasteurellaceae.id.3689	rs12517503	5.04e-05	-0.0932967	0.0229488	9338	0.00176681	16.5242	16.5242
family.Pasteurellaceae.id.3689	rs12518634	2.52e-05	0.0661043	0.0156239	9154	0.00195175	17.8973	17.8973
family.Pasteurellaceae.id.3689	rs12525613	2.95e-05	0.0683225	0.0157405	9411	0.00199795	18.8363	18.8363
family.Pasteurellaceae.id.3689	rs12531225	2.39e-05	0.0768002	0.0178223	9412	0.00196907	18.5655	18.5655
family.Pasteurellaceae.id.3689	rs12537151	4.08e-05	0.0805008	0.01878	9412	0.0019484	18.3702	18.3702
family.Pasteurellaceae.id.3689	rs12540155	8.01e-05	0.0783505	0.0188302	9411	0.00183628	17.3094	17.3094
family.Pasteurellaceae.id.3689	rs12583177	7.18e-05	0.0638568	0.0158153	9402	0.00173096	16.2992	16.2992
family.Pasteurellaceae.id.3689	rs12595830	7.38e-05	-0.0845429	0.0217201	9408	0.00160781	15.1474	15.1474
family.Pasteurellaceae.id.3689	rs12654894	9.94e-05	-0.0607149	0.0152326	9410	0.00168546	15.8836	15.8836
family.Pasteurellaceae.id.3689	rs12673094	5.33e-05	-0.100377	0.0247784	9412	0.00174053	16.4069	16.4069
family.Pasteurellaceae.id.3689	rs12700272	8.74e-05	0.0785173	0.0188547	9411	0.00183932	17.338	17.338
family.Pasteurellaceae.id.3689	rs12700274	8.9e-05	0.0779878	0.0188258	9412	0.00182001	17.1576	17.1576
family.Pasteurellaceae.id.3689	rs12700275	5.71e-05	0.0856033	0.0201137	9412	0.00192079	18.1095	18.1095
family.Pasteurellaceae.id.3689	rs12828252	3.8e-05	0.0647994	0.0157794	9406	0.00178969	16.8604	16.8604
family.Pasteurellaceae.id.3689	rs12876183	4.08e-05	0.0686986	0.0164464	9402	0.00185237	17.4446	17.4446
family.Pasteurellaceae.id.3689	rs12920905	6.57e-05	-0.141993	0.0348468	7157	0.00231456	16.5991	16.5991
family.Pasteurellaceae.id.3689	rs12924995	8.33e-05	0.0581689	0.0147273	9412	0.00165475	15.597	15.597
family.Pasteurellaceae.id.3689	rs12938222	9.59e-05	-0.0617653	0.0158584	9412	0.00160912	15.1662	15.1662
family.Pasteurellaceae.id.3689	rs12940335	8.74e-05	-0.06211	0.0158583	9412	0.00162713	15.3362	15.3362
family.Pasteurellaceae.id.3689	rs13155723	2.37e-05	0.0661351	0.0155632	9154	0.00196879	18.0539	18.0539
family.Pasteurellaceae.id.3689	rs13163323	3.38e-05	0.0643953	0.0154478	9339	0.00185724	17.3733	17.3733
family.Pasteurellaceae.id.3689	rs13182088	7.05e-05	-0.126005	0.0325117	6368	0.00235327	15.0163	15.0163
family.Pasteurellaceae.id.3689	rs13205966	4.57e-05	0.128987	0.0316433	7952	0.0020852	16.612	16.612
family.Pasteurellaceae.id.3689	rs13247103	9.98e-05	0.0822606	0.0200564	9412	0.0017841	16.8183	16.8183
family.Pasteurellaceae.id.3689	rs13266122	7.83e-05	-0.0654742	0.0167277	9154	0.00167082	15.3169	15.3169
family.Pasteurellaceae.id.3689	rs13275431	5.93e-05	-0.0661859	0.0166724	9154	0.0017186	15.7557	15.7557
family.Pasteurellaceae.id.3689	rs13354338	6.11e-05	-0.0588376	0.0147316	9400	0.00169412	15.9483	15.9483
family.Pasteurellaceae.id.3689	rs1339243	6.58e-05	0.082132	0.0200568	9327	0.00179466	16.7653	16.7653
family.Pasteurellaceae.id.3689	rs1339246	6.45e-05	0.0806198	0.0198495	9327	0.00176554	16.4928	16.4928
family.Pasteurellaceae.id.3689	rs13392521	7.87e-05	-0.0680101	0.0170869	9411	0.00168056	15.839	15.839
family.Pasteurellaceae.id.3689	rs1349224	9.89e-05	-0.0847008	0.0219782	8870	0.00167163	14.8488	14.8488
family.Pasteurellaceae.id.3689	rs1397444	6.05e-05	0.066769	0.0162934	9154	0.00183113	16.7893	16.7893
family.Pasteurellaceae.id.3689	rs143913036	8.29e-05	-0.0903249	0.0229782	9081	0.00169867	15.4485	15.4485
family.Pasteurellaceae.id.3689	rs1468175	5.39e-05	-0.100458	0.024782	9412	0.00174284	16.4287	16.4287
family.Pasteurellaceae.id.3689	rs147646635	5.31e-05	-0.148805	0.0366584	6457	0.00254538	16.4723	16.4723
family.Pasteurellaceae.id.3689	rs1479338	2.67e-05	-0.0628382	0.0149656	9412	0.00186966	17.6264	17.6264
family.Pasteurellaceae.id.3689	rs1479339	4.19e-05	-0.0613914	0.0149763	9412	0.00178217	16.8002	16.8002
family.Pasteurellaceae.id.3689	rs1479340	2.06e-05	-0.063373	0.0148346	9412	0.00193524	18.2459	18.2459
family.Pasteurellaceae.id.3689	rs1526586	7.63e-05	0.0588776	0.0150376	9412	0.00162614	15.3269	15.3269
family.Pasteurellaceae.id.3689	rs1558988	6.78e-05	0.0605641	0.0151623	9154	0.00173993	15.9516	15.9516
family.Pasteurellaceae.id.3689	rs1564345	4.05e-05	-0.061212	0.0148283	9412	0.00180728	17.0373	17.0373
family.Pasteurellaceae.id.3689	rs1687728	7.86e-05	-0.060881	0.0153235	9403	0.00167592	15.7818	15.7818
family.Pasteurellaceae.id.3689	rs16964675	8.98e-05	-0.107971	0.0274292	8871	0.00174366	15.4915	15.4915
family.Pasteurellaceae.id.3689	rs16964678	9.44e-05	-0.108648	0.0276453	8867	0.00173887	15.4419	15.4419
family.Pasteurellaceae.id.3689	rs16970009	7.32e-06	0.187381	0.0429572	4703	0.00402952	19.0194	19.0194
family.Pasteurellaceae.id.3689	rs17057251	4.61e-05	-0.0967118	0.0255444	9154	0.00156342	14.3309	14.3309
family.Pasteurellaceae.id.3689	rs17149299	2.8e-05	-0.103775	0.0247774	9412	0.00186028	17.5379	17.5379
family.Pasteurellaceae.id.3689	rs17180915	3.52e-05	0.0677297	0.0157404	9411	0.00196352	18.5111	18.5111
family.Pasteurellaceae.id.3689	rs17181201	8.76e-05	0.0640415	0.0156393	9411	0.0017786	16.7646	16.7646
family.Pasteurellaceae.id.3689	rs17322943	3.14e-05	0.0700681	0.0165768	9154	0.00194796	17.8625	17.8625
family.Pasteurellaceae.id.3689	rs17374187	4.02e-05	0.0677043	0.0163238	9408	0.00182515	17.1988	17.1988
family.Pasteurellaceae.id.3689	rs17375766	2.81e-05	0.0706239	0.0165809	9154	0.00197795	18.138	18.138
family.Pasteurellaceae.id.3689	rs174535	4.29e-05	0.0627699	0.0153496	9412	0.0017736	16.7192	16.7192
family.Pasteurellaceae.id.3689	rs174536	9.1e-05	0.0600822	0.0153962	9412	0.0016154	15.2255	15.2255
family.Pasteurellaceae.id.3689	rs174545	8.32e-05	0.0607302	0.0154373	9412	0.00164161	15.4729	15.4729
family.Pasteurellaceae.id.3689	rs174546	9.07e-05	0.0604008	0.0154375	9412	0.00162385	15.3052	15.3052
family.Pasteurellaceae.id.3689	rs174547	8.99e-05	0.0604491	0.0154378	9412	0.00162638	15.3291	15.3291
family.Pasteurellaceae.id.3689	rs174550	9.88e-05	0.0600972	0.0154376	9412	0.00160756	15.1515	15.1515
family.Pasteurellaceae.id.3689	rs174553	7.26e-05	0.0612105	0.0154363	9412	0.00166786	15.7208	15.7208
family.Pasteurellaceae.id.3689	rs174562	9.03e-05	0.0604813	0.0154378	9410	0.00162845	15.3454	15.3454
family.Pasteurellaceae.id.3689	rs174565	8.37e-05	0.0764443	0.0201386	9338	0.00154066	14.4058	14.4058
family.Pasteurellaceae.id.3689	rs174570	7.28e-05	0.0775087	0.020139	9339	0.00158357	14.8092	14.8092
family.Pasteurellaceae.id.3689	rs174574	2.95e-05	0.0642331	0.0152926	9410	0.00187134	17.6386	17.6386
family.Pasteurellaceae.id.3689	rs174576	8.99e-05	0.060368	0.0153375	9412	0.00164326	15.4886	15.4886
family.Pasteurellaceae.id.3689	rs174577	5.27e-05	0.0621625	0.0153179	9412	0.0017467	16.4652	16.4652
family.Pasteurellaceae.id.3689	rs174578	4.24e-05	0.0628984	0.015317	9411	0.00178861	16.8592	16.8592
family.Pasteurellaceae.id.3689	rs174580	1.82e-05	0.0656838	0.0152891	9410	0.00195754	18.4526	18.4526
family.Pasteurellaceae.id.3689	rs174581	1.69e-05	0.0659265	0.0152885	9410	0.00197217	18.5909	18.5909
family.Pasteurellaceae.id.3689	rs174584	6.87e-05	0.0609855	0.0152758	9411	0.00169073	15.935	15.935
family.Pasteurellaceae.id.3689	rs174594	7.91e-05	0.0607952	0.0153425	9154	0.00171235	15.6983	15.6983
family.Pasteurellaceae.id.3689	rs17527852	8.63e-05	-0.0975895	0.024793	9412	0.00164343	15.4902	15.4902
family.Pasteurellaceae.id.3689	rs17595443	9.15e-05	-0.103519	0.0272415	8133	0.00177239	14.4369	14.4369
family.Pasteurellaceae.id.3689	rs17762516	4.5e-05	-0.0610591	0.0149162	9412	0.00177718	16.753	16.753
family.Pasteurellaceae.id.3689	rs17762600	3.86e-05	-0.0616197	0.0149737	9412	0.00179606	16.9313	16.9313
family.Pasteurellaceae.id.3689	rs17829830	4.47e-05	-0.0612148	0.0149762	9412	0.00177197	16.7038	16.7038
family.Pasteurellaceae.id.3689	rs17829836	1.96e-05	-0.0635975	0.0148321	9412	0.00194959	18.3815	18.3815
family.Pasteurellaceae.id.3689	rs17829957	3.96e-05	-0.0616125	0.0149736	9412	0.00179567	16.9276	16.9276
family.Pasteurellaceae.id.3689	rs1807342	7.95e-05	0.0641397	0.0164693	9081	0.00166741	15.1637	15.1637
family.Pasteurellaceae.id.3689	rs1812835	3.49e-05	-0.0618048	0.0149734	9412	0.00180691	17.0338	17.0338
family.Pasteurellaceae.id.3689	rs1816289	3.94e-05	-0.137974	0.0341298	5749	0.00283466	16.3371	16.3371
family.Pasteurellaceae.id.3689	rs1947117	7.5e-05	0.0652465	0.0163186	9409	0.00169616	15.9829	15.9829
family.Pasteurellaceae.id.3689	rs1961020	7.59e-05	-0.0598091	0.0154051	9412	0.00159892	15.0699	15.0699
family.Pasteurellaceae.id.3689	rs2063634	7.13e-05	0.0691924	0.0175413	8874	0.0017503	15.5558	15.5558
family.Pasteurellaceae.id.3689	rs2075362	8.35e-05	0.0637946	0.0163487	9412	0.00161516	15.2233	15.2233
family.Pasteurellaceae.id.3689	rs2078965	2.94e-05	-0.103061	0.0247838	9412	0.00183391	17.2888	17.2888
family.Pasteurellaceae.id.3689	rs2122252	5.85e-05	0.114649	0.0286533	8871	0.00180151	16.0064	16.0064
family.Pasteurellaceae.id.3689	rs2127277	3.31e-05	-0.0618978	0.0148329	9412	0.00184676	17.4102	17.4102
family.Pasteurellaceae.id.3689	rs2158894	2.6e-05	0.0764226	0.017829	9412	0.00194831	18.3694	18.3694
family.Pasteurellaceae.id.3689	rs2182249	8.52e-05	-0.0584125	0.0148279	9373	0.00165294	15.5153	15.5153
family.Pasteurellaceae.id.3689	rs2198278	4.46e-05	-0.0851416	0.0209804	9336	0.00176088	16.465	16.465
family.Pasteurellaceae.id.3689	rs2268506	6.13e-05	0.0633819	0.0158804	9407	0.00169052	15.9263	15.9263
family.Pasteurellaceae.id.3689	rs2268507	5.49e-05	0.0637831	0.0158794	9408	0.00171198	16.1305	16.1305
family.Pasteurellaceae.id.3689	rs2268508	6.29e-05	0.063963	0.0160895	9406	0.0016774	15.8008	15.8008
family.Pasteurellaceae.id.3689	rs2268511	3.28e-05	0.0662341	0.0160846	9403	0.00180009	16.9531	16.9531
family.Pasteurellaceae.id.3689	rs2268513	3.49e-05	0.066052	0.0160865	9401	0.00179019	16.8562	16.8562
family.Pasteurellaceae.id.3689	rs2295516	4.99e-05	-0.0950318	0.0234935	9115	0.00179187	16.3586	16.3586
family.Pasteurellaceae.id.3689	rs2296526	3.93e-05	-0.0622212	0.0151628	9366	0.00179468	16.8356	16.8356
family.Pasteurellaceae.id.3689	rs2296528	4.12e-05	-0.0621192	0.0151615	9365	0.0017893	16.7833	16.7833
family.Pasteurellaceae.id.3689	rs2300554	3.54e-05	0.0623983	0.01503	9412	0.00182791	17.2321	17.2321
family.Pasteurellaceae.id.3689	rs2304467	2.77e-05	0.0625139	0.0149417	9400	0.00185873	17.5009	17.5009
family.Pasteurellaceae.id.3689	rs2350783	6.95e-05	0.0602002	0.0152437	9412	0.00165431	15.5929	15.5929
family.Pasteurellaceae.id.3689	rs2390504	1.7e-05	0.0781676	0.017829	9412	0.00203814	19.2181	19.2181
family.Pasteurellaceae.id.3689	rs2410665	3.43e-05	0.0607429	0.0146281	9410	0.00182908	17.2395	17.2395
family.Pasteurellaceae.id.3689	rs2415148	8.49e-05	-0.0584063	0.0149665	9412	0.00161546	15.226	15.226
family.Pasteurellaceae.id.3689	rs2514196	1.77e-05	-0.0643538	0.0150302	9081	0.0020147	18.3284	18.3284
family.Pasteurellaceae.id.3689	rs2529148	7.84e-05	0.0598864	0.015158	9411	0.00165583	15.6056	15.6056
family.Pasteurellaceae.id.3689	rs2597416	4.41e-05	0.059879	0.0146083	9411	0.00178214	16.7981	16.7981
family.Pasteurellaceae.id.3689	rs2597417	8.56e-05	0.082724	0.0213084	4954	0.00303308	15.0655	15.0655
family.Pasteurellaceae.id.3689	rs2616213	4.21e-05	0.0607287	0.0148276	9154	0.00182911	16.7707	16.7707
family.Pasteurellaceae.id.3689	rs2758274	7.3e-05	-0.0965129	0.0242755	8874	0.00177804	15.8029	15.8029
family.Pasteurellaceae.id.3689	rs2829859	2.15e-05	-0.0619688	0.0145933	9412	0.00191218	18.0281	18.0281
family.Pasteurellaceae.id.3689	rs28414026	4.88e-05	-0.100613	0.0248224	9411	0.00174271	16.4258	16.4258
family.Pasteurellaceae.id.3689	rs28463448	6.08e-05	0.132613	0.0326135	7871	0.00209623	16.5299	16.5299
family.Pasteurellaceae.id.3689	rs28566482	5.74e-05	-0.0996063	0.0248226	9411	0.00170804	16.0985	16.0985
family.Pasteurellaceae.id.3689	rs28673835	4.37e-05	-0.101217	0.0248222	9411	0.00176371	16.6241	16.6241
family.Pasteurellaceae.id.3689	rs28802345	8.96e-05	-0.117313	0.0303864	8370	0.00177762	14.9016	14.9016
family.Pasteurellaceae.id.3689	rs2887095	7.71e-05	0.0637016	0.0163096	9408	0.00161887	15.2518	15.2518
family.Pasteurellaceae.id.3689	rs2887096	6.16e-05	0.0650171	0.0163391	9410	0.00167988	15.8309	15.8309
family.Pasteurellaceae.id.3689	rs2899784	2.57e-05	-0.0627374	0.0148326	9412	0.00189719	17.8865	17.8865
family.Pasteurellaceae.id.3689	rs2913272	9.9e-05	-0.0575748	0.0147771	9410	0.00161063	15.1773	15.1773
family.Pasteurellaceae.id.3689	rs2920147	2.1e-05	-0.0627858	0.0148533	9409	0.00189545	17.8643	17.8643
family.Pasteurellaceae.id.3689	rs305175	5.83e-05	0.0654048	0.0159802	9412	0.00177664	16.748	16.748
family.Pasteurellaceae.id.3689	rs305176	3.66e-05	0.0673404	0.0160279	9409	0.00187258	17.6484	17.6484
family.Pasteurellaceae.id.3689	rs305178	8.08e-05	0.0643303	0.0159894	9409	0.00171742	16.1836	16.1836
family.Pasteurellaceae.id.3689	rs305179	3.3e-05	0.0686498	0.0162182	9154	0.0019535	17.9134	17.9134
family.Pasteurellaceae.id.3689	rs324594	7.19e-05	0.0641611	0.0165198	9412	0.00160012	15.0813	15.0813
family.Pasteurellaceae.id.3689	rs329809	6.96e-05	0.106198	0.0267874	8502	0.00184523	15.7135	15.7135
family.Pasteurellaceae.id.3689	rs329810	5.45e-05	0.10711	0.0267258	8503	0.00188541	16.0581	16.0581
family.Pasteurellaceae.id.3689	rs34019379	8.58e-05	0.057335	0.0145992	9410	0.00163636	15.4201	15.4201
family.Pasteurellaceae.id.3689	rs34737892	3.71e-05	-0.138433	0.0331932	7724	0.00224679	17.3887	17.3887
family.Pasteurellaceae.id.3689	rs35114823	8e-05	-0.0588353	0.014851	9410	0.00166515	15.6919	15.6919
family.Pasteurellaceae.id.3689	rs35281081	7.21e-05	0.119772	0.0314389	8340	0.0017372	14.51	14.51
family.Pasteurellaceae.id.3689	rs35508	1.04e-05	0.11824	0.0265107	8671	0.00228888	19.8879	19.8879
family.Pasteurellaceae.id.3689	rs35509	4.39e-06	0.122352	0.0265121	8671	0.00245018	21.2928	21.2928
family.Pasteurellaceae.id.3689	rs35510	4.02e-06	0.122729	0.0264958	8671	0.00246831	21.4507	21.4507
family.Pasteurellaceae.id.3689	rs35573758	3.07e-05	0.0686733	0.0163224	9408	0.001878	17.6977	17.6977
family.Pasteurellaceae.id.3689	rs36153861	3.36e-05	0.0886173	0.0217782	8873	0.00186257	16.5537	16.5537
family.Pasteurellaceae.id.3689	rs3787615	6.97e-05	-0.0580337	0.0146091	9411	0.00167397	15.7768	15.7768
family.Pasteurellaceae.id.3689	rs3814642	7.65e-05	-0.120747	0.030423	8406	0.00187046	15.7488	15.7488
family.Pasteurellaceae.id.3689	rs3857462	7.05e-05	0.0611637	0.0148347	9411	0.00180305	16.9956	16.9956
family.Pasteurellaceae.id.3689	rs3936108	6.83e-05	-0.0760502	0.0188714	9410	0.00172288	16.2368	16.2368
family.Pasteurellaceae.id.3689	rs3985588	3.39e-05	-0.0623645	0.0150171	9411	0.00182925	17.2429	17.2429
family.Pasteurellaceae.id.3689	rs4039608	7.87e-05	0.0607749	0.0148353	9411	0.0017801	16.7788	16.7788
family.Pasteurellaceae.id.3689	rs40513	7.08e-06	0.11753	0.0260935	8785	0.00230404	20.2831	20.2831
family.Pasteurellaceae.id.3689	rs4074871	9.87e-05	-0.0743816	0.0189684	9406	0.00163212	15.3736	15.3736
family.Pasteurellaceae.id.3689	rs4132989	1.18e-06	-0.0840061	0.0171281	9408	0.00255033	24.0497	24.0497
family.Pasteurellaceae.id.3689	rs4145567	8.02e-05	0.0601738	0.0148334	9412	0.0017454	16.4529	16.4529
family.Pasteurellaceae.id.3689	rs4145724	7.97e-05	0.057591	0.0145992	9410	0.00165098	15.5581	15.5581
family.Pasteurellaceae.id.3689	rs4260765	4.01e-05	0.0833815	0.0198986	9410	0.0018625	17.5551	17.5551
family.Pasteurellaceae.id.3689	rs4339472	3.23e-05	0.0681205	0.0157559	9410	0.00198252	18.6886	18.6886
family.Pasteurellaceae.id.3689	rs4382271	5.86e-05	0.0615803	0.0153226	9409	0.00171368	16.1482	16.1482
family.Pasteurellaceae.id.3689	rs4435304	3.99e-05	0.179953	0.0446538	4700	0.00344355	16.2337	16.2337
family.Pasteurellaceae.id.3689	rs4512227	5.36e-05	0.0618808	0.0153204	9409	0.0017309	16.3108	16.3108
family.Pasteurellaceae.id.3689	rs4521526	9.92e-05	-0.0574076	0.0146995	9402	0.00161961	15.2491	15.2491
family.Pasteurellaceae.id.3689	rs4574651	4.56e-05	0.0624673	0.0153198	9409	0.00176396	16.6229	16.6229
family.Pasteurellaceae.id.3689	rs4588697	5.82e-05	0.0616025	0.0153222	9409	0.001715	16.1607	16.1607
family.Pasteurellaceae.id.3689	rs4596439	8.01e-05	0.0606531	0.0148352	9411	0.00177301	16.7119	16.7119
family.Pasteurellaceae.id.3689	rs4603910	5.2e-05	-0.0861678	0.0215297	8874	0.00180183	16.0147	16.0147
family.Pasteurellaceae.id.3689	rs462450	1.56e-05	-0.073606	0.0169657	9404	0.00199758	18.8188	18.8188
family.Pasteurellaceae.id.3689	rs4678756	5.32e-05	-0.0860534	0.0215301	8874	0.00179699	15.9716	15.9716
family.Pasteurellaceae.id.3689	rs4708005	8.05e-05	0.0599211	0.014833	9412	0.00173088	16.3158	16.3158
family.Pasteurellaceae.id.3689	rs4708006	7.69e-05	0.0600313	0.014833	9412	0.00173724	16.3759	16.3759
family.Pasteurellaceae.id.3689	rs4719765	3.61e-05	-0.10212	0.0247837	9411	0.00180083	16.9746	16.9746
family.Pasteurellaceae.id.3689	rs4722346	4.92e-05	-0.100918	0.024779	9412	0.00175925	16.5837	16.5837
family.Pasteurellaceae.id.3689	rs4722549	9.05e-05	-0.0647803	0.016707	9404	0.00159618	15.0313	15.0313
family.Pasteurellaceae.id.3689	rs4762284	5.46e-05	0.063773	0.0158808	9408	0.00171115	16.1226	16.1226
family.Pasteurellaceae.id.3689	rs4777598	7.13e-05	-0.0587008	0.0149193	9412	0.00164207	15.4773	15.4773
family.Pasteurellaceae.id.3689	rs4822728	4.72e-06	0.0685479	0.0149032	9412	0.00224269	21.1512	21.1512
family.Pasteurellaceae.id.3689	rs4839748	4.93e-05	0.066519	0.0157331	9412	0.00189566	17.872	17.872
family.Pasteurellaceae.id.3689	rs4840038	2.03e-05	0.0711088	0.0163125	9412	0.00201488	18.9983	18.9983
family.Pasteurellaceae.id.3689	rs4840043	3.73e-05	0.0676736	0.0157406	9411	0.00196024	18.4802	18.4802
family.Pasteurellaceae.id.3689	rs4883977	6.14e-05	-0.0600944	0.0149307	9081	0.00178075	16.1962	16.1962
family.Pasteurellaceae.id.3689	rs4915127	7.33e-05	-0.0829454	0.020407	9404	0.00175369	16.5172	16.5172
family.Pasteurellaceae.id.3689	rs4921296	2.92e-05	0.0651039	0.0156986	9412	0.00182398	17.195	17.195
family.Pasteurellaceae.id.3689	rs4941813	3.67e-05	-0.0667332	0.0161696	9405	0.00180777	17.0292	17.0292
family.Pasteurellaceae.id.3689	rs4952291	5.33e-05	0.0680132	0.0169465	9412	0.00170846	16.1041	16.1041
family.Pasteurellaceae.id.3689	rs4972994	9.08e-05	0.0571575	0.0146054	9408	0.00162524	15.3119	15.3119
family.Pasteurellaceae.id.3689	rs4973006	8.33e-05	0.0574387	0.0145988	9410	0.00164238	15.4769	15.4769
family.Pasteurellaceae.id.3689	rs4985073	1.04e-05	0.0644104	0.0146106	9401	0.00206303	19.4305	19.4305
family.Pasteurellaceae.id.3689	rs4985074	5.72e-05	-0.0603706	0.0149423	9401	0.00173336	16.3201	16.3201
family.Pasteurellaceae.id.3689	rs4985075	2.81e-05	-0.0613738	0.0146584	9401	0.00186127	17.5267	17.5267
family.Pasteurellaceae.id.3689	rs505289	4.2e-05	0.0640338	0.0157006	9412	0.00176416	16.6301	16.6301
family.Pasteurellaceae.id.3689	rs529952	5.11e-05	-0.0593195	0.0146333	9411	0.00174307	16.4292	16.4292
family.Pasteurellaceae.id.3689	rs55646651	4.17e-05	-0.0613528	0.0149738	9412	0.00178054	16.7848	16.7848
family.Pasteurellaceae.id.3689	rs55661539	3.99e-05	0.0672472	0.0157392	9411	0.001936	18.2511	18.2511
family.Pasteurellaceae.id.3689	rs55676407	3.41e-06	0.134301	0.0292184	8020	0.00262741	21.122	21.122
family.Pasteurellaceae.id.3689	rs55823433	7.85e-05	-0.104347	0.0248833	8863	0.00198017	17.5811	17.5811
family.Pasteurellaceae.id.3689	rs55853625	8.65e-05	-0.0579323	0.0149196	9412	0.00159937	15.0742	15.0742
family.Pasteurellaceae.id.3689	rs55868723	1.08e-05	-0.065613	0.0150235	9411	0.00202266	19.0698	19.0698
family.Pasteurellaceae.id.3689	rs55939596	3.39e-05	-0.0618399	0.0149738	9412	0.00180885	17.0521	17.0521
family.Pasteurellaceae.id.3689	rs56215298	3.22e-05	-0.0619425	0.014974	9412	0.0018148	17.1083	17.1083
family.Pasteurellaceae.id.3689	rs56310940	1.4e-05	-0.103467	0.0243365	9412	0.00191677	18.0715	18.0715
family.Pasteurellaceae.id.3689	rs56348595	2.62e-05	-0.0628686	0.0149732	9412	0.00186957	17.6256	17.6256
family.Pasteurellaceae.id.3689	rs56357661	9.29e-05	-0.0947114	0.0237463	8874	0.00178944	15.9043	15.9043
family.Pasteurellaceae.id.3689	rs56870492	7.42e-05	-0.0912709	0.0246646	8858	0.00154352	13.6905	13.6905
family.Pasteurellaceae.id.3689	rs57315890	8.43e-05	0.0574017	0.0146005	9410	0.00163987	15.4532	15.4532
family.Pasteurellaceae.id.3689	rs57413909	8.86e-05	0.0572174	0.0145997	9410	0.00162956	15.3559	15.3559
family.Pasteurellaceae.id.3689	rs58042644	6.87e-05	-0.097827	0.0240412	8616	0.00191808	16.5541	16.5541
family.Pasteurellaceae.id.3689	rs58060856	5.56e-05	-0.0602285	0.0148328	9412	0.00174871	16.4842	16.4842
family.Pasteurellaceae.id.3689	rs58099453	8.86e-05	0.0572174	0.0145997	9410	0.00162956	15.3559	15.3559
family.Pasteurellaceae.id.3689	rs585187	8.92e-05	-0.0574581	0.0146723	9412	0.00162673	15.3325	15.3325
family.Pasteurellaceae.id.3689	rs59066156	2.4e-05	-0.0636432	0.0150172	9411	0.00190486	17.957	17.957
family.Pasteurellaceae.id.3689	rs59374993	4.52e-05	-0.098457	0.0239316	8616	0.00196062	16.9219	16.9219
family.Pasteurellaceae.id.3689	rs59479226	2.65e-05	0.071215	0.0166711	9081	0.00200543	18.2439	18.2439
family.Pasteurellaceae.id.3689	rs6012170	5.07e-05	0.0774958	0.0194619	9362	0.00169075	15.8523	15.8523
family.Pasteurellaceae.id.3689	rs60168822	1.01e-05	-0.0832607	0.0187427	9154	0.00215115	19.7297	19.7297
family.Pasteurellaceae.id.3689	rs6018442	4.07e-05	0.0784238	0.019466	9362	0.0017307	16.2275	16.2275
family.Pasteurellaceae.id.3689	rs6026449	3.06e-05	-0.0631309	0.0151629	9366	0.00184741	17.3312	17.3312
family.Pasteurellaceae.id.3689	rs6026450	2.34e-05	-0.064048	0.0151627	9366	0.00190142	17.8388	17.8388
family.Pasteurellaceae.id.3689	rs6026461	1.98e-05	-0.0643767	0.0151178	9367	0.00193214	18.1295	18.1295
family.Pasteurellaceae.id.3689	rs6039040	3.03e-05	-0.0734243	0.0175413	9373	0.0018658	17.5171	17.5171
family.Pasteurellaceae.id.3689	rs6092684	3.44e-06	0.0684647	0.014674	9366	0.00231886	21.7643	21.7643
family.Pasteurellaceae.id.3689	rs6100166	8.38e-06	0.0665833	0.0148566	9115	0.00219877	20.0816	20.0816
family.Pasteurellaceae.id.3689	rs6100172	1.41e-05	0.0637307	0.0146215	9362	0.00202519	18.9943	18.9943
family.Pasteurellaceae.id.3689	rs6100174	2.69e-05	-0.0631014	0.0150705	9369	0.00186775	17.528	17.528
family.Pasteurellaceae.id.3689	rs61120623	9.38e-05	0.0766837	0.0199256	9115	0.00162227	14.8078	14.8078
family.Pasteurellaceae.id.3689	rs6118078	9.33e-05	-0.0620175	0.0158365	9373	0.00163352	15.3327	15.3327
family.Pasteurellaceae.id.3689	rs6123819	8.35e-05	-0.0590974	0.0150282	9370	0.00164767	15.4608	15.4608
family.Pasteurellaceae.id.3689	rs6123822	5.36e-05	0.0591127	0.0146296	9369	0.00173959	16.3231	16.3231
family.Pasteurellaceae.id.3689	rs6128396	5.91e-05	-0.0635385	0.0157547	9370	0.00173284	16.2614	16.2614
family.Pasteurellaceae.id.3689	rs6128398	5.23e-05	-0.0598266	0.0147813	9370	0.00174527	16.3783	16.3783
family.Pasteurellaceae.id.3689	rs6128408	2.21e-05	-0.063838	0.0150081	9115	0.00198103	18.089	18.089
family.Pasteurellaceae.id.3689	rs6139730	9.67e-05	-0.0931324	0.0237543	9115	0.00168356	15.3681	15.3681
family.Pasteurellaceae.id.3689	rs6140540	8.15e-05	-0.0640265	0.0161903	9370	0.00166626	15.6356	15.6356
family.Pasteurellaceae.id.3689	rs61773983	4.06e-05	0.132518	0.0325283	7996	0.00207134	16.5927	16.5927
family.Pasteurellaceae.id.3689	rs61861308	3.16e-05	-0.113738	0.0269912	9081	0.00195159	17.7531	17.7531
family.Pasteurellaceae.id.3689	rs61924835	7.46e-05	-0.077361	0.0194928	9081	0.00173144	15.747	15.747
family.Pasteurellaceae.id.3689	rs61945235	7.33e-05	0.0931938	0.0229606	8791	0.0018705	16.4706	16.4706
family.Pasteurellaceae.id.3689	rs62015460	2.83e-05	-0.0631279	0.015185	9412	0.00183287	17.279	17.279
family.Pasteurellaceae.id.3689	rs62015502	8.43e-05	-0.0580878	0.014957	9412	0.00159994	15.0795	15.0795
family.Pasteurellaceae.id.3689	rs62015504	5.61e-05	-0.0598773	0.0150869	9412	0.00167077	15.7483	15.7483
family.Pasteurellaceae.id.3689	rs62016853	8.34e-05	-0.0589647	0.0149943	9412	0.00164036	15.4611	15.4611
family.Pasteurellaceae.id.3689	rs62016854	5.5e-05	-0.0601084	0.0150019	9407	0.00170367	16.0504	16.0504
family.Pasteurellaceae.id.3689	rs62016856	4.02e-05	-0.0625392	0.0151882	9412	0.00179815	16.9511	16.9511
family.Pasteurellaceae.id.3689	rs62016857	1.31e-05	-0.0661082	0.0152391	9411	0.00199568	18.8149	18.8149
family.Pasteurellaceae.id.3689	rs62016858	2.6e-05	-0.0634661	0.0151856	9412	0.00185238	17.4633	17.4633
family.Pasteurellaceae.id.3689	rs62017774	4.74e-05	-0.0608312	0.0149744	9412	0.00175029	16.4991	16.4991
family.Pasteurellaceae.id.3689	rs62017776	5.53e-05	-0.0598415	0.0149929	9412	0.00168972	15.9272	15.9272
family.Pasteurellaceae.id.3689	rs62187118	8.33e-05	0.0584005	0.014853	9154	0.00168601	15.4565	15.4565
family.Pasteurellaceae.id.3689	rs62203764	8.94e-05	0.0589053	0.0149712	9372	0.0016491	15.4776	15.4776
family.Pasteurellaceae.id.3689	rs62238831	9.34e-05	0.0906464	0.0231831	8543	0.00178636	15.2846	15.2846
family.Pasteurellaceae.id.3689	rs62295003	6.54e-05	0.122731	0.030362	8380	0.00194606	16.3359	16.3359
family.Pasteurellaceae.id.3689	rs62355065	7.95e-05	-0.0948908	0.0239934	8873	0.00175966	15.6375	15.6375
family.Pasteurellaceae.id.3689	rs62355066	9.61e-05	-0.0936624	0.0240255	8873	0.00170991	15.1946	15.1946
family.Pasteurellaceae.id.3689	rs62359571	5.02e-05	0.163267	0.0404471	4992	0.00325337	16.2873	16.2873
family.Pasteurellaceae.id.3689	rs62433962	5.67e-05	0.061676	0.0153205	9409	0.00171946	16.2028	16.2028
family.Pasteurellaceae.id.3689	rs62533754	2.55e-05	-0.104398	0.0242147	8616	0.00215271	18.5834	18.5834
family.Pasteurellaceae.id.3689	rs62533758	6.68e-05	-0.100351	0.024414	8543	0.00197377	16.8913	16.8913
family.Pasteurellaceae.id.3689	rs62533759	1.59e-05	-0.113611	0.0259737	8020	0.00237993	19.1278	19.1278
family.Pasteurellaceae.id.3689	rs62568036	9.79e-05	-0.104404	0.0262892	8020	0.0019627	15.7678	15.7678
family.Pasteurellaceae.id.3689	rs62568860	5.35e-05	-0.0970874	0.0236829	8873	0.00189045	16.8019	16.8019
family.Pasteurellaceae.id.3689	rs62568862	5.61e-05	-0.101182	0.0243726	8543	0.00201335	17.2308	17.2308
family.Pasteurellaceae.id.3689	rs62568864	4.85e-05	-0.10217	0.0243787	8543	0.00205175	17.5601	17.5601
family.Pasteurellaceae.id.3689	rs62568865	3.5e-05	-0.101886	0.0240777	8616	0.00207393	17.902	17.902
family.Pasteurellaceae.id.3689	rs62568866	7.23e-06	-0.118018	0.0259206	8020	0.00257817	20.7252	20.7252
family.Pasteurellaceae.id.3689	rs62568867	8.83e-05	-0.0969588	0.0240798	8616	0.00187821	16.2094	16.2094
family.Pasteurellaceae.id.3689	rs62568868	1.71e-05	-0.113042	0.0259002	8020	0.00236957	19.0444	19.0444
family.Pasteurellaceae.id.3689	rs62568869	1.01e-05	-0.116121	0.0258957	8020	0.00250095	20.1029	20.1029
family.Pasteurellaceae.id.3689	rs62568870	6.47e-05	-0.0979116	0.0240009	8616	0.00192783	16.6384	16.6384
family.Pasteurellaceae.id.3689	rs62568871	8.32e-05	-0.0997278	0.024999	8020	0.00198039	15.9103	15.9103
family.Pasteurellaceae.id.3689	rs62568872	7.62e-05	-0.0969822	0.024005	8616	0.00189083	16.3185	16.3185
family.Pasteurellaceae.id.3689	rs6416207	2.28e-05	0.101128	0.0233235	9409	0.00199407	18.7957	18.7957
family.Pasteurellaceae.id.3689	rs6450568	1.95e-05	0.0661175	0.0154437	9408	0.00194439	18.3246	18.3246
family.Pasteurellaceae.id.3689	rs6472155	9.2e-05	0.0571222	0.0145884	9412	0.00162631	15.3286	15.3286
family.Pasteurellaceae.id.3689	rs662129	6.53e-05	-0.0584578	0.0146357	9412	0.00169217	15.9503	15.9503
family.Pasteurellaceae.id.3689	rs6677265	6.92e-05	0.059083	0.0148032	9154	0.0017372	15.9265	15.9265
family.Pasteurellaceae.id.3689	rs66921200	7.11e-05	0.0788657	0.0188313	9411	0.00186026	17.5358	17.5358
family.Pasteurellaceae.id.3689	rs6708343	9.55e-05	-0.0672023	0.0170877	9411	0.00164078	15.4635	15.4635
family.Pasteurellaceae.id.3689	rs6728951	8.18e-05	-0.0676586	0.0170919	9408	0.00166282	15.6666	15.6666
family.Pasteurellaceae.id.3689	rs6742737	7e-05	0.0595208	0.0149573	9412	0.00167966	15.8322	15.8322
family.Pasteurellaceae.id.3689	rs67493751	3.06e-05	0.0709063	0.0166848	9154	0.00196907	18.0565	18.0565
family.Pasteurellaceae.id.3689	rs67557663	4.45e-05	0.0675183	0.0163193	9408	0.00181616	17.1139	17.1139
family.Pasteurellaceae.id.3689	rs6756685	8.45e-05	0.0573334	0.0146147	9412	0.00163247	15.3867	15.3867
family.Pasteurellaceae.id.3689	rs6902260	4.39e-05	0.0668265	0.0157524	9411	0.0019087	17.9933	17.9933
family.Pasteurellaceae.id.3689	rs6911366	8.54e-05	0.0598497	0.014833	9412	0.00172676	16.277	16.277
family.Pasteurellaceae.id.3689	rs6935161	8.69e-05	0.0597996	0.0148338	9411	0.00172389	16.2481	16.2481
family.Pasteurellaceae.id.3689	rs6952264	4.11e-05	0.0620731	0.0152702	9402	0.00175442	16.5206	16.5206
family.Pasteurellaceae.id.3689	rs6957661	5.53e-05	-0.100003	0.0248148	9411	0.00172274	16.2372	16.2372
family.Pasteurellaceae.id.3689	rs6972479	7.75e-06	-0.0781862	0.0175366	8616	0.00230179	19.8733	19.8733
family.Pasteurellaceae.id.3689	rs698455	3.34e-05	-0.0688622	0.0165435	9412	0.00183749	17.3227	17.3227
family.Pasteurellaceae.id.3689	rs7013899	2.4e-05	0.0619347	0.0146503	9412	0.00189526	17.8683	17.8683
family.Pasteurellaceae.id.3689	rs7077123	2.42e-05	-0.0654964	0.0154692	9412	0.00190105	17.9229	17.9229
family.Pasteurellaceae.id.3689	rs7107040	8.22e-05	0.0574518	0.014621	9412	0.0016378	15.4369	15.4369
family.Pasteurellaceae.id.3689	rs7107951	9.17e-05	0.057069	0.0146213	9412	0.00161602	15.2313	15.2313
family.Pasteurellaceae.id.3689	rs7115142	5.97e-06	-0.0678157	0.0149659	9408	0.00217777	20.5288	20.5288
family.Pasteurellaceae.id.3689	rs71378301	9.96e-05	-0.204197	0.0522581	3385	0.00449033	15.2593	15.2593
family.Pasteurellaceae.id.3689	rs7162913	5.65e-05	0.0623469	0.0154101	9411	0.00173633	16.3655	16.3655
family.Pasteurellaceae.id.3689	rs71636230	3.1e-05	0.0883865	0.0216262	8873	0.00187899	16.6999	16.6999
family.Pasteurellaceae.id.3689	rs71636231	4.29e-05	0.0874034	0.0217993	8871	0.00180889	16.0721	16.0721
family.Pasteurellaceae.id.3689	rs716843	9.11e-05	0.0593721	0.0148336	9412	0.00169924	16.017	16.017
family.Pasteurellaceae.id.3689	rs7169083	1.9e-05	-0.0638579	0.0148676	9411	0.00195641	18.444	18.444
family.Pasteurellaceae.id.3689	rs7172021	7.47e-05	-0.059141	0.0148339	9412	0.00168598	15.8918	15.8918
family.Pasteurellaceae.id.3689	rs7172396	5.36e-05	-0.0603924	0.0148324	9412	0.0017583	16.5748	16.5748
family.Pasteurellaceae.id.3689	rs7213862	3.65e-05	-0.0610119	0.01463	9412	0.0018444	17.3879	17.3879
family.Pasteurellaceae.id.3689	rs72625014	5.35e-05	-0.0770615	0.0189585	9409	0.00175292	16.5187	16.5187
family.Pasteurellaceae.id.3689	rs72699607	9.5e-05	-0.0966951	0.024289	8278	0.00191088	15.8447	15.8447
family.Pasteurellaceae.id.3689	rs72699629	9.46e-05	-0.100557	0.0252601	8543	0.00185155	15.8434	15.8434
family.Pasteurellaceae.id.3689	rs72699662	3.67e-05	-0.108845	0.0260225	8543	0.00204371	17.491	17.491
family.Pasteurellaceae.id.3689	rs72699668	5.07e-05	-0.104186	0.0254286	8020	0.00208879	16.783	16.783
family.Pasteurellaceae.id.3689	rs72701419	2.06e-05	-0.113333	0.0262384	8020	0.0023209	18.6522	18.6522
family.Pasteurellaceae.id.3689	rs72701420	1.07e-05	-0.116597	0.0261255	8093	0.00245508	19.9129	19.9129
family.Pasteurellaceae.id.3689	rs72701426	8.62e-05	-0.0991642	0.0244187	8543	0.00192672	16.4878	16.4878
family.Pasteurellaceae.id.3689	rs7270573	5.58e-06	-0.068259	0.0150634	9367	0.00218736	20.5295	20.5295
family.Pasteurellaceae.id.3689	rs72756943	3.35e-06	0.13988	0.0303029	8020	0.00264982	21.3027	21.3027
family.Pasteurellaceae.id.3689	rs728246	9.63e-05	0.0592526	0.0148335	9412	0.00169244	15.9528	15.9528
family.Pasteurellaceae.id.3689	rs7284498	4.47e-05	-0.0754739	0.0187043	9081	0.00178977	16.2784	16.2784
family.Pasteurellaceae.id.3689	rs72967761	4.33e-05	-0.179545	0.0445124	4759	0.0034071	16.263	16.263
family.Pasteurellaceae.id.3689	rs73091112	6.89e-05	-0.0990783	0.0247913	9412	0.0016941	15.9686	15.9686
family.Pasteurellaceae.id.3689	rs73091113	9.01e-05	-0.0973036	0.0247937	9412	0.00163375	15.3987	15.3987
family.Pasteurellaceae.id.3689	rs73091115	9.86e-05	-0.0968133	0.0247938	9412	0.00161733	15.2437	15.2437
family.Pasteurellaceae.id.3689	rs73102749	7.57e-05	-0.129564	0.0330056	7386	0.002082	15.4055	15.4055
family.Pasteurellaceae.id.3689	rs73139353	8.71e-06	-0.222573	0.0484634	4047	0.00518471	21.0815	21.0815
family.Pasteurellaceae.id.3689	rs731534	9.46e-06	-0.0986502	0.0216316	9115	0.00227652	20.7932	20.7932
family.Pasteurellaceae.id.3689	rs73205530	5.46e-05	-0.0843524	0.0209182	9407	0.00172562	16.2575	16.2575
family.Pasteurellaceae.id.3689	rs73596107	4.27e-05	-0.0975415	0.0236357	9115	0.00186498	17.0273	17.0273
family.Pasteurellaceae.id.3689	rs7362703	9.16e-05	0.058794	0.0149717	9370	0.00164312	15.4181	15.4181
family.Pasteurellaceae.id.3689	rs73925403	3.56e-05	0.0707137	0.017182	9412	0.00179638	16.9343	16.9343
family.Pasteurellaceae.id.3689	rs739609	9.58e-05	-0.0957718	0.0247923	9411	0.00158313	14.9193	14.9193
family.Pasteurellaceae.id.3689	rs739610	4.47e-05	-0.103057	0.0252023	9412	0.00177347	16.718	16.718
family.Pasteurellaceae.id.3689	rs739611	3.8e-05	-0.103523	0.0251673	9412	0.00179447	16.9163	16.9163
family.Pasteurellaceae.id.3689	rs74022925	4.18e-05	-0.0611837	0.0149743	9412	0.00177064	16.6912	16.6912
family.Pasteurellaceae.id.3689	rs74025262	7.74e-05	-0.0595177	0.014976	9412	0.0016753	15.791	15.791
family.Pasteurellaceae.id.3689	rs740633	3.39e-05	0.18084	0.0446951	4699	0.0034718	16.3639	16.3639
family.Pasteurellaceae.id.3689	rs7445309	2.22e-05	0.0663414	0.0155742	9154	0.00197828	18.1411	18.1411
family.Pasteurellaceae.id.3689	rs7449468	6.37e-05	0.0612339	0.0153204	9409	0.00169497	15.9717	15.9717
family.Pasteurellaceae.id.3689	rs74929650	2.01e-05	0.177895	0.0429866	4703	0.00362835	17.119	17.119
family.Pasteurellaceae.id.3689	rs7497992	1.44e-05	-0.0657682	0.015235	9411	0.0019763	18.6319	18.6319
family.Pasteurellaceae.id.3689	rs75397109	6.59e-05	-0.143521	0.0386764	4843	0.00283524	13.7644	13.7644
family.Pasteurellaceae.id.3689	rs7561481	9.85e-05	0.0568544	0.0145997	9410	0.00160898	15.1617	15.1617
family.Pasteurellaceae.id.3689	rs7575770	9.94e-05	0.0568068	0.0145995	9410	0.00160633	15.1367	15.1367
family.Pasteurellaceae.id.3689	rs7579859	8.56e-05	0.0573318	0.0145977	9412	0.00163616	15.4215	15.4215
family.Pasteurellaceae.id.3689	rs76022354	1.83e-06	0.24289	0.0500406	3692	0.00634087	23.5471	23.5471
family.Pasteurellaceae.id.3689	rs760355	5.49e-05	-0.0592392	0.0146343	9412	0.00173794	16.3825	16.3825
family.Pasteurellaceae.id.3689	rs76395746	9.13e-05	-0.0830777	0.0210108	9329	0.0016731	15.6312	15.6312
family.Pasteurellaceae.id.3689	rs7653522	7.62e-05	-0.0698264	0.0179419	9406	0.00160767	15.1429	15.1429
family.Pasteurellaceae.id.3689	rs76729073	9.82e-05	-0.0971776	0.0247928	9412	0.00162963	15.3599	15.3599
family.Pasteurellaceae.id.3689	rs76789737	4.9e-05	-0.0605176	0.0150851	9412	0.00170704	16.0908	16.0908
family.Pasteurellaceae.id.3689	rs76845997	8.12e-05	-0.16943	0.0427629	5153	0.00303713	15.6919	15.6919
family.Pasteurellaceae.id.3689	rs77019514	9.53e-05	0.0887006	0.0224837	9411	0.00165107	15.5606	15.5606
family.Pasteurellaceae.id.3689	rs77191035	5.13e-05	-0.138168	0.0340955	7161	0.00228799	16.4173	16.4173
family.Pasteurellaceae.id.3689	rs77290063	1.19e-05	-0.115754	0.0261421	8020	0.00243867	19.601	19.601
family.Pasteurellaceae.id.3689	rs7740611	3.08e-07	-0.0876224	0.0170197	9410	0.00280875	26.4991	26.4991
family.Pasteurellaceae.id.3689	rs7742736	4.65e-05	0.0623929	0.0153198	9409	0.00175976	16.5833	16.5833
family.Pasteurellaceae.id.3689	rs77434087	1.06e-05	-0.115903	0.0259615	8020	0.002479	19.926	19.926
family.Pasteurellaceae.id.3689	rs7747395	6.2e-05	0.0607779	0.0148327	9412	0.00178071	16.7864	16.7864
family.Pasteurellaceae.id.3689	rs7748842	4.94e-05	0.0622556	0.0153248	9406	0.00175147	16.4997	16.4997
family.Pasteurellaceae.id.3689	rs7751297	5.76e-05	0.0615985	0.0153224	9409	0.00171473	16.1582	16.1582
family.Pasteurellaceae.id.3689	rs77529231	8.54e-06	-0.223825	0.0497777	3638	0.00552686	20.2074	20.2074
family.Pasteurellaceae.id.3689	rs7755791	4.96e-05	0.06222	0.0153335	9400	0.0017486	16.4622	16.4622
family.Pasteurellaceae.id.3689	rs7761642	9.14e-05	0.0596049	0.0148329	9412	0.00171271	16.1442	16.1442
family.Pasteurellaceae.id.3689	rs7761662	7e-05	0.0603721	0.0148329	9412	0.00175701	16.5626	16.5626
family.Pasteurellaceae.id.3689	rs7771624	4.94e-07	-0.0860971	0.0170245	9412	0.00270999	25.5703	25.5703
family.Pasteurellaceae.id.3689	rs7772838	9.88e-05	0.0633694	0.0156326	9412	0.00174284	16.4288	16.4288
family.Pasteurellaceae.id.3689	rs77862476	4.97e-05	-0.166786	0.0411566	5202	0.00314702	16.4162	16.4162
family.Pasteurellaceae.id.3689	rs7805113	3.47e-05	-0.0695449	0.016718	9412	0.0018352	17.301	17.301
family.Pasteurellaceae.id.3689	rs78254993	6.62e-05	-0.102686	0.0257454	8791	0.00180633	15.9046	15.9046
family.Pasteurellaceae.id.3689	rs784503	7.65e-05	0.0691406	0.0176003	8873	0.00173621	15.4287	15.4287
family.Pasteurellaceae.id.3689	rs78750912	4.4e-05	-0.0612503	0.0149734	9412	0.00177468	16.7295	16.7295
family.Pasteurellaceae.id.3689	rs78788784	7.12e-05	-0.0979252	0.025336	9081	0.00164235	14.9354	14.9354
family.Pasteurellaceae.id.3689	rs78909003	2.05e-06	-0.241159	0.0498372	3638	0.00639517	23.4025	23.4025
family.Pasteurellaceae.id.3689	rs79138608	3.07e-05	0.181337	0.0444598	4700	0.00352699	16.6285	16.6285
family.Pasteurellaceae.id.3689	rs79478409	5.99e-05	-0.0599124	0.0149921	9412	0.00169391	15.9668	15.9668
family.Pasteurellaceae.id.3689	rs7955113	4.35e-05	0.0666232	0.0164277	9154	0.00179353	16.4439	16.4439
family.Pasteurellaceae.id.3689	rs79573034	5.29e-05	0.176799	0.0448728	4698	0.00329343	15.517	15.517
family.Pasteurellaceae.id.3689	rs79685370	8.97e-05	-0.0608952	0.0151659	9154	0.00175815	16.1189	16.1189
family.Pasteurellaceae.id.3689	rs7974205	3.5e-05	0.0928975	0.0223912	9411	0.00182568	17.2092	17.2092
family.Pasteurellaceae.id.3689	rs80103103	8.82e-05	-0.0976421	0.024795	9412	0.00164494	15.5043	15.5043
family.Pasteurellaceae.id.3689	rs811970	6.48e-05	0.0699285	0.0174454	8874	0.00180734	16.0638	16.0638
family.Pasteurellaceae.id.3689	rs8125536	9.93e-06	-0.066438	0.0150666	9368	0.00207137	19.4407	19.4407
family.Pasteurellaceae.id.3689	rs8180605	9.27e-05	0.0588991	0.0148339	9412	0.00167224	15.7621	15.7621
family.Pasteurellaceae.id.3689	rs837132	3.78e-05	-0.0683748	0.0165429	9411	0.00181195	17.0796	17.0796
family.Pasteurellaceae.id.3689	rs841016	6.46e-05	-0.0584889	0.0147189	9412	0.00167489	15.7872	15.7872
family.Pasteurellaceae.id.3689	rs872237	6.42e-05	0.0792128	0.0200439	9154	0.00170325	15.6147	15.6147
family.Pasteurellaceae.id.3689	rs873155	3.22e-05	-0.104491	0.025037	9412	0.00184716	17.4139	17.4139
family.Pasteurellaceae.id.3689	rs873156	7.07e-05	-0.0975255	0.0247932	9412	0.00164125	15.4696	15.4696
family.Pasteurellaceae.id.3689	rs882706	1.95e-05	0.061987	0.0147303	9402	0.00187992	17.7045	17.7045
family.Pasteurellaceae.id.3689	rs882707	3.39e-05	0.0601369	0.0147301	9410	0.00176812	16.6639	16.6639
family.Pasteurellaceae.id.3689	rs882708	3.35e-05	0.0602857	0.0147301	9412	0.00177648	16.7464	16.7464
family.Pasteurellaceae.id.3689	rs9294791	7.7e-05	0.0601153	0.0148329	9412	0.00174212	16.422	16.422
family.Pasteurellaceae.id.3689	rs9328464	1.14e-05	0.0648891	0.0146508	9412	0.00207985	19.6122	19.6122
family.Pasteurellaceae.id.3689	rs9346153	9.79e-05	0.0591248	0.0148336	9412	0.00168511	15.8837	15.8837
family.Pasteurellaceae.id.3689	rs9346154	8.73e-05	0.0594002	0.0148337	9412	0.00170082	16.0319	16.0319
family.Pasteurellaceae.id.3689	rs9346159	9.53e-05	0.0593372	0.0148334	9412	0.00169728	15.9985	15.9985
family.Pasteurellaceae.id.3689	rs9346160	7.76e-05	0.0600865	0.0148328	9412	0.00174048	16.4064	16.4064
family.Pasteurellaceae.id.3689	rs9351708	8.52e-05	0.059516	0.0148336	9412	0.00170746	16.0947	16.0947
family.Pasteurellaceae.id.3689	rs9354721	8.86e-05	0.059827	0.0148329	9412	0.00172549	16.265	16.265
family.Pasteurellaceae.id.3689	rs9360334	7.36e-05	0.0604308	0.0148332	9412	0.00176034	16.594	16.594
family.Pasteurellaceae.id.3689	rs9363894	9.75e-05	0.0592819	0.0148334	9412	0.00169412	15.9688	15.9688
family.Pasteurellaceae.id.3689	rs9363895	9e-05	0.059898	0.0148333	9412	0.00172948	16.3026	16.3026
family.Pasteurellaceae.id.3689	rs9363896	8.85e-05	0.0596924	0.0148329	9412	0.00171774	16.1917	16.1917
family.Pasteurellaceae.id.3689	rs9363897	9.86e-05	0.0593456	0.0148329	9412	0.00169788	16.0043	16.0043
family.Pasteurellaceae.id.3689	rs936496	7.96e-05	-0.0600197	0.0151437	9412	0.00166617	15.7048	15.7048
family.Pasteurellaceae.id.3689	rs9382510	2.48e-07	-0.0881865	0.0169965	9410	0.0028527	26.915	26.915
family.Pasteurellaceae.id.3689	rs9389250	1.82e-05	0.0735974	0.0167557	9411	0.00204585	19.2888	19.2888
family.Pasteurellaceae.id.3689	rs9389293	4.8e-05	0.0622755	0.0153205	9409	0.00175299	16.5194	16.5194
family.Pasteurellaceae.id.3689	rs9402705	6.4e-05	0.0612602	0.015321	9409	0.0016963	15.9842	15.9842
family.Pasteurellaceae.id.3689	rs9402707	1.34e-05	0.0725044	0.0163026	9412	0.00209711	19.7753	19.7753
family.Pasteurellaceae.id.3689	rs9445985	8.92e-05	0.0597	0.014833	9412	0.00171815	16.1956	16.1956
family.Pasteurellaceae.id.3689	rs9445987	9.41e-05	0.0595845	0.0148331	9412	0.00171151	16.1329	16.1329
family.Pasteurellaceae.id.3689	rs9483838	5.72e-05	0.0615877	0.0153082	9409	0.00171731	16.1825	16.1825
family.Pasteurellaceae.id.3689	rs9494131	2.46e-05	0.0722558	0.0167463	9411	0.00197431	18.6131	18.6131
family.Pasteurellaceae.id.3689	rs9544538	7.75e-05	-0.0636619	0.0160474	9412	0.00166933	15.7346	15.7346
family.Pasteurellaceae.id.3689	rs9574095	7.69e-05	-0.0599909	0.0151384	9411	0.0016659	15.7006	15.7006
family.Pasteurellaceae.id.3689	rs9574096	1.79e-05	-0.0655646	0.0152803	9411	0.0019525	18.4071	18.4071
family.Pasteurellaceae.id.3689	rs959734	4.89e-05	0.0675873	0.0162526	9154	0.00188562	17.2898	17.2898
family.Pasteurellaceae.id.3689	rs9602492	9.57e-05	0.0649009	0.0165436	9408	0.00163318	15.3868	15.3868
family.Pasteurellaceae.id.3689	rs960916	4.4e-05	0.0747157	0.0178898	9412	0.00184981	17.439	17.439
family.Pasteurellaceae.id.3689	rs9637517	4.38e-05	-0.0882189	0.0216157	8801	0.00188899	16.6527	16.6527
family.Pasteurellaceae.id.3689	rs9639372	3.73e-05	0.0747834	0.0178268	9412	0.00186626	17.5943	17.5943
family.Pasteurellaceae.id.3689	rs9806496	5.98e-05	-0.0599619	0.0149164	9412	0.00171394	16.1559	16.1559
family.Pasteurellaceae.id.3689	rs9820211	2.4e-05	-0.0812277	0.0188691	9154	0.0020203	18.5272	18.5272
family.Pasteurellaceae.id.3689	rs9888350	7.75e-05	0.060758	0.0148749	9403	0.00177118	16.6804	16.6804
family.Pasteurellaceae.id.3689	rs989255	8.27e-05	-0.0886317	0.0224756	9412	0.00164952	15.5477	15.5477
family.Pasteurellaceae.id.3689	rs9895850	9.08e-06	-0.176406	0.041017	4737	0.00388961	18.4892	18.4892
family.Pasteurellaceae.id.3689	rs9902691	1.43e-05	-0.0650734	0.0149138	9081	0.00209211	19.0341	19.0341
family.Pasteurellaceae.id.3689	rs9935153	1.55e-05	-0.0691506	0.0158709	9408	0.0020138	18.98	18.98
family.Pasteurellaceae.id.3689	rs9938097	8.23e-06	-0.0710386	0.0158024	9402	0.00214481	20.2045	20.2045
family.Pasteurellaceae.id.3689	rs995660	9.36e-05	-0.0962201	0.024848	9412	0.00159066	14.9919	14.9919
family.Pasteurellaceae.id.3689	rs9969796	8.98e-05	-0.10024	0.0257684	8873	0.00170254	15.129	15.129
family.Pasteurellaceae.id.3689	rs997374	3.24e-05	0.120554	0.0291301	8588	0.00199031	17.1229	17.1229
family.Pasteurellaceae.id.3689	rs9977191	8.76e-05	-0.10006	0.0255494	8874	0.00172539	15.3341	15.3341
family.Peptococcaceae.id.2024	rs10018819	5.21e-05	-0.0555362	0.0136904	10718	0.00153299	16.4527	16.4527
family.Peptococcaceae.id.2024	rs10031925	4.87e-05	-0.0577041	0.014136	10711	0.00155329	16.6601	16.6601
family.Peptococcaceae.id.2024	rs10085091	5.42e-05	-0.196346	0.0488685	3824	0.00420377	16.1346	16.1346
family.Peptococcaceae.id.2024	rs10115636	5.28e-05	-0.1124	0.0281548	9759	0.00163047	15.9345	15.9345
family.Peptococcaceae.id.2024	rs10117800	3.4e-05	-0.116725	0.0284865	9696	0.00172864	16.7865	16.7865
family.Peptococcaceae.id.2024	rs10118092	7.12e-05	-0.110315	0.0281266	9759	0.00157378	15.3796	15.3796
family.Peptococcaceae.id.2024	rs10181084	3.69e-05	0.0868986	0.0207236	10444	0.00168073	17.5798	17.5798
family.Peptococcaceae.id.2024	rs10217289	4.63e-05	0.0870867	0.0219864	10420	0.00150339	15.6859	15.6859
family.Peptococcaceae.id.2024	rs10217411	4.55e-05	0.0871176	0.0219852	10420	0.00150464	15.6989	15.6989
family.Peptococcaceae.id.2024	rs10228676	2.57e-05	0.0576051	0.0136724	10718	0.00165349	17.7481	17.7481
family.Peptococcaceae.id.2024	rs10233243	3.48e-05	0.0566498	0.0136728	10718	0.00159908	17.1632	17.1632
family.Peptococcaceae.id.2024	rs10240973	2.82e-05	0.0573049	0.0136718	10718	0.00163646	17.5651	17.5651
family.Peptococcaceae.id.2024	rs10253256	8.45e-05	0.0537925	0.0136708	10719	0.00144236	15.4801	15.4801
family.Peptococcaceae.id.2024	rs10258260	2.34e-05	0.0578929	0.0136723	10718	0.00167004	17.926	17.926
family.Peptococcaceae.id.2024	rs10258640	2.78e-05	0.0573535	0.0136726	10718	0.00163906	17.593	17.593
family.Peptococcaceae.id.2024	rs10259325	8.22e-05	0.0538649	0.0136723	10709	0.00144727	15.5184	15.5184
family.Peptococcaceae.id.2024	rs10261932	9.87e-05	-0.0542137	0.0139043	10709	0.00141759	15.1997	15.1997
family.Peptococcaceae.id.2024	rs10270561	2.78e-05	0.0573466	0.0136719	10718	0.00163882	17.5905	17.5905
family.Peptococcaceae.id.2024	rs1031936	2.46e-05	0.113462	0.0259329	10419	0.0018339	19.1388	19.1388
family.Peptococcaceae.id.2024	rs10430509	4.36e-05	0.0563613	0.0136834	10719	0.00158027	16.9626	16.9626
family.Peptococcaceae.id.2024	rs10976316	2.83e-05	-0.143104	0.0343391	7454	0.00232449	17.3625	17.3625
family.Peptococcaceae.id.2024	rs11007994	5.19e-05	0.0821163	0.0206296	10357	0.0015275	15.8414	15.8414
family.Peptococcaceae.id.2024	rs11026076	7.85e-05	0.0538432	0.0136954	10719	0.00143991	15.4537	15.4537
family.Peptococcaceae.id.2024	rs11130721	9.83e-05	-0.0737818	0.0191396	10444	0.00142085	14.8576	14.8576
family.Peptococcaceae.id.2024	rs11136653	4.07e-05	0.084507	0.0194989	10719	0.00174924	18.7795	18.7795
family.Peptococcaceae.id.2024	rs11136654	5.26e-06	0.0862809	0.01847	10716	0.00203225	21.8179	21.8179
family.Peptococcaceae.id.2024	rs11136655	8.1e-05	0.0810479	0.0195084	10717	0.00160793	17.2568	17.2568
family.Peptococcaceae.id.2024	rs11136656	5.04e-05	0.0831987	0.0195039	10719	0.00169472	18.1931	18.1931
family.Peptococcaceae.id.2024	rs111594981	9.97e-05	0.145597	0.0375778	6145	0.00243705	15.0074	15.0074
family.Peptococcaceae.id.2024	rs111860807	8.38e-05	0.0636894	0.0157637	10718	0.00152069	16.3205	16.3205
family.Peptococcaceae.id.2024	rs11206803	5.9e-05	-0.0552851	0.0137576	10719	0.00150427	16.1455	16.1455
family.Peptococcaceae.id.2024	rs112454617	5.7e-05	0.0815446	0.0206181	10356	0.00150816	15.639	15.639
family.Peptococcaceae.id.2024	rs11255764	2.64e-05	0.0698171	0.0168461	10420	0.00164567	17.1728	17.1728
family.Peptococcaceae.id.2024	rs112686373	4.41e-05	0.0829785	0.0206293	10357	0.00155974	16.1763	16.1763
family.Peptococcaceae.id.2024	rs113397149	5.67e-05	-0.0615949	0.0152771	10444	0.00155406	16.2527	16.2527
family.Peptococcaceae.id.2024	rs113408306	4.9e-05	0.113222	0.0283804	9809	0.00161992	15.9124	15.9124
family.Peptococcaceae.id.2024	rs114332351	6.6e-06	-0.135975	0.02998	9093	0.00225716	20.5663	20.5663
family.Peptococcaceae.id.2024	rs114642023	7.85e-05	-0.120208	0.030344	9093	0.00172291	15.69	15.69
family.Peptococcaceae.id.2024	rs11564725	2.55e-05	0.0703322	0.0166472	10353	0.00172111	17.846	17.846
family.Peptococcaceae.id.2024	rs115878594	1.24e-05	0.13415	0.0310774	8634	0.00215348	18.629	18.629
family.Peptococcaceae.id.2024	rs11597860	8.79e-05	0.0804541	0.0207258	10354	0.00145323	15.0657	15.0657
family.Peptococcaceae.id.2024	rs116014292	8.7e-05	-0.0868882	0.0221788	10348	0.00148097	15.3448	15.3448
family.Peptococcaceae.id.2024	rs116668972	1.1e-05	-0.13457	0.0303713	9093	0.00215442	19.6281	19.6281
family.Peptococcaceae.id.2024	rs11702023	5.93e-05	0.0584804	0.0145543	10444	0.00154348	16.1419	16.1419
family.Peptococcaceae.id.2024	rs11702662	4.66e-05	0.0593375	0.0145501	10444	0.00158988	16.628	16.628
family.Peptococcaceae.id.2024	rs11702722	9.49e-05	0.0569399	0.014552	10444	0.00146382	15.3076	15.3076
family.Peptococcaceae.id.2024	rs117140500	6.05e-05	0.160704	0.0398589	6160	0.00263195	16.2503	16.2503
family.Peptococcaceae.id.2024	rs117169776	2.08e-05	0.12065	0.0289466	9569	0.00181219	17.3687	17.3687
family.Peptococcaceae.id.2024	rs117234188	7.94e-05	-0.151601	0.0382468	6112	0.00256399	15.7063	15.7063
family.Peptococcaceae.id.2024	rs117452796	3.15e-06	-0.257982	0.0549569	3161	0.00692299	22.0222	22.0222
family.Peptococcaceae.id.2024	rs11761290	2.6e-05	0.0575712	0.0136744	10718	0.00165106	17.722	17.722
family.Peptococcaceae.id.2024	rs11787651	8.29e-06	0.128888	0.0288764	9921	0.00200408	19.9183	19.9183
family.Peptococcaceae.id.2024	rs11789387	3.19e-05	0.0993718	0.0241146	10082	0.00168147	16.9778	16.9778
family.Peptococcaceae.id.2024	rs11881260	6.42e-05	-0.103334	0.025952	10283	0.00153942	15.8512	15.8512
family.Peptococcaceae.id.2024	rs11941604	7.85e-05	-0.0979807	0.0251396	10719	0.00141512	15.1874	15.1874
family.Peptococcaceae.id.2024	rs11983762	5.53e-05	-0.0694791	0.0168872	10715	0.00157731	16.9244	16.9244
family.Peptococcaceae.id.2024	rs11998348	5.65e-05	0.0825357	0.0196734	10719	0.0016393	17.5973	17.5973
family.Peptococcaceae.id.2024	rs12071660	6.38e-05	0.0556355	0.0139097	10444	0.00152945	15.995	15.995
family.Peptococcaceae.id.2024	rs12118026	4.35e-05	0.0580538	0.0141373	10717	0.00157098	16.8595	16.8595
family.Peptococcaceae.id.2024	rs12125364	9.51e-05	-0.0751246	0.0189981	10082	0.00154855	15.6336	15.6336
family.Peptococcaceae.id.2024	rs12142002	6.45e-05	0.0571556	0.0142178	10444	0.00154496	16.1574	16.1574
family.Peptococcaceae.id.2024	rs12144792	5.82e-06	0.064399	0.0141246	10718	0.00193577	20.7839	20.7839
family.Peptococcaceae.id.2024	rs12337610	8.59e-05	0.086303	0.0225778	10420	0.00140028	14.6086	14.6086
family.Peptococcaceae.id.2024	rs12342921	4.39e-05	-0.115435	0.0287298	9535	0.00169027	16.1406	16.1406
family.Peptococcaceae.id.2024	rs12351718	9.2e-05	0.0542164	0.0138739	10717	0.00142288	15.2679	15.2679
family.Peptococcaceae.id.2024	rs1236464	1.83e-05	-0.139259	0.0326244	8227	0.00220984	18.2162	18.2162
family.Peptococcaceae.id.2024	rs12428500	3.16e-05	0.126608	0.0306336	9141	0.00186518	17.0777	17.0777
family.Peptococcaceae.id.2024	rs12445190	6.58e-05	0.0547438	0.0137031	10716	0.00148714	15.957	15.957
family.Peptococcaceae.id.2024	rs12447311	3.75e-05	0.0728063	0.0178451	10444	0.00159126	16.6424	16.6424
family.Peptococcaceae.id.2024	rs12477846	7.37e-05	0.0899509	0.024235	10332	0.00133157	13.7734	13.7734
family.Peptococcaceae.id.2024	rs12509634	9.08e-05	-0.0604288	0.0153735	10718	0.00143947	15.4476	15.4476
family.Peptococcaceae.id.2024	rs12511764	8.56e-05	-0.0538697	0.0137062	10719	0.00143904	15.4444	15.4444
family.Peptococcaceae.id.2024	rs12512181	2.94e-05	-0.0571861	0.0136972	10719	0.00162352	17.4276	17.4276
family.Peptococcaceae.id.2024	rs12530943	8.46e-05	0.0557389	0.0141394	10714	0.00144835	15.5373	15.5373
family.Peptococcaceae.id.2024	rs12541540	6.09e-05	0.0849511	0.0200482	10656	0.00168214	17.9517	17.9517
family.Peptococcaceae.id.2024	rs12550087	2.39e-05	0.0929778	0.0210511	10648	0.00182871	19.5042	19.5042
family.Peptococcaceae.id.2024	rs12585036	7.96e-05	-0.0651403	0.0165545	10719	0.0014424	15.4805	15.4805
family.Peptococcaceae.id.2024	rs12621957	7.97e-05	0.0881966	0.024214	10332	0.00128241	13.2643	13.2643
family.Peptococcaceae.id.2024	rs12634826	1.01e-06	-0.0739885	0.0150931	10381	0.00230955	24.0263	24.0263
family.Peptococcaceae.id.2024	rs12699994	4.12e-05	0.0580497	0.0141349	10719	0.00157101	16.863	16.863
family.Peptococcaceae.id.2024	rs12700000	5.61e-05	0.0580994	0.0143974	10713	0.00151777	16.2815	16.2815
family.Peptococcaceae.id.2024	rs12728150	9.71e-05	0.0986009	0.0252323	10145	0.00150294	15.2672	15.2672
family.Peptococcaceae.id.2024	rs1278769	2.5e-05	-0.0670038	0.0158781	10719	0.00165854	17.8041	17.8041
family.Peptococcaceae.id.2024	rs12992764	1.46e-06	0.0684213	0.0141137	10444	0.00224521	23.4973	23.4973
family.Peptococcaceae.id.2024	rs13110552	4.85e-05	-0.101538	0.0246951	10719	0.0015747	16.9027	16.9027
family.Peptococcaceae.id.2024	rs13111574	3.38e-05	-0.104542	0.0247613	10719	0.00166019	17.8218	17.8218
family.Peptococcaceae.id.2024	rs13113253	4.54e-05	-0.107139	0.0256108	10654	0.00163991	17.497	17.497
family.Peptococcaceae.id.2024	rs13113577	4.74e-05	-0.055713	0.0137004	10714	0.00154108	16.5336	16.5336
family.Peptococcaceae.id.2024	rs13118882	4.57e-05	-0.101843	0.0246941	10719	0.00158429	17.0058	17.0058
family.Peptococcaceae.id.2024	rs13126704	6.11e-05	-0.0992888	0.0251351	10719	0.00145363	15.6013	15.6013
family.Peptococcaceae.id.2024	rs13132768	4.58e-05	-0.0566083	0.0138906	10718	0.00154715	16.605	16.605
family.Peptococcaceae.id.2024	rs13140396	9.8e-05	-0.0974518	0.0247127	10719	0.00144862	15.5474	15.5474
family.Peptococcaceae.id.2024	rs13217209	9.49e-05	-0.0671199	0.0172933	10656	0.00141169	15.0615	15.0615
family.Peptococcaceae.id.2024	rs13229558	6.96e-05	0.0872746	0.022348	10381	0.00146697	15.248	15.248
family.Peptococcaceae.id.2024	rs13238389	6.66e-05	0.0571538	0.0142102	10717	0.00150717	16.1737	16.1737
family.Peptococcaceae.id.2024	rs13245206	7.21e-05	0.0554432	0.0139432	10712	0.00147389	15.8086	15.8086
family.Peptococcaceae.id.2024	rs13328461	4.72e-05	-0.115012	0.028716	9535	0.00167951	16.0377	16.0377
family.Peptococcaceae.id.2024	rs13440036	2.98e-05	0.0895478	0.0220035	10417	0.00158743	16.5593	16.5593
family.Peptococcaceae.id.2024	rs13440141	3.99e-05	0.088271	0.0219919	10417	0.00154417	16.1074	16.1074
family.Peptococcaceae.id.2024	rs138190670	7.87e-05	-0.111094	0.0278852	9970	0.00158946	15.869	15.869
family.Peptococcaceae.id.2024	rs138317402	6.57e-05	0.14104	0.0355142	7202	0.00218512	15.7673	15.7673
family.Peptococcaceae.id.2024	rs139037621	8.06e-05	-0.110893	0.0278799	9970	0.00158432	15.8176	15.8176
family.Peptococcaceae.id.2024	rs1406194	5.35e-05	0.0552783	0.0136705	10719	0.00152308	16.3477	16.3477
family.Peptococcaceae.id.2024	rs1434926	4.83e-05	0.0568911	0.0138379	10719	0.00157438	16.8992	16.8992
family.Peptococcaceae.id.2024	rs1434927	8.75e-05	0.0550573	0.0138385	10719	0.00147455	15.8261	15.8261
family.Peptococcaceae.id.2024	rs1455941	4.42e-05	-0.0558426	0.0137025	10719	0.00154705	16.6054	16.6054
family.Peptococcaceae.id.2024	rs1463366	2.54e-05	-0.0575904	0.0136952	10719	0.001647	17.68	17.68
family.Peptococcaceae.id.2024	rs1463367	2.9e-05	-0.0571401	0.0137026	10719	0.00161963	17.3857	17.3857
family.Peptococcaceae.id.2024	rs148021887	2.42e-05	-0.157995	0.0370186	6762	0.00268661	18.2104	18.2104
family.Peptococcaceae.id.2024	rs1480720	3.51e-05	0.110484	0.0259622	10420	0.00173499	18.1066	18.1066
family.Peptococcaceae.id.2024	rs1481717	5.97e-05	0.0903095	0.0216145	10717	0.00162628	17.454	17.454
family.Peptococcaceae.id.2024	rs148252989	9.98e-05	0.162332	0.0415585	5707	0.00266639	15.2524	15.2524
family.Peptococcaceae.id.2024	rs149731291	8.06e-05	0.156724	0.0396668	6160	0.00252776	15.6054	15.6054
family.Peptococcaceae.id.2024	rs149749041	6.9e-05	0.121624	0.0307684	9141	0.00170644	15.6218	15.6218
family.Peptococcaceae.id.2024	rs150600492	2.31e-06	0.135774	0.0289757	9761	0.00224438	21.9521	21.9521
family.Peptococcaceae.id.2024	rs1511501	3.76e-05	-0.102787	0.0246507	10719	0.00161942	17.3835	17.3835
family.Peptococcaceae.id.2024	rs1516133	1.1e-05	0.061634	0.0139656	10444	0.00186143	19.4733	19.4733
family.Peptococcaceae.id.2024	rs1528352	9.74e-05	0.0533142	0.0136683	10717	0.00141764	15.2116	15.2116
family.Peptococcaceae.id.2024	rs1528354	3.51e-05	0.0566493	0.0136757	10716	0.00159868	17.1557	17.1557
family.Peptococcaceae.id.2024	rs1528355	3.24e-05	0.0569007	0.0136752	10717	0.00161284	17.3095	17.3095
family.Peptococcaceae.id.2024	rs1544193	4.78e-05	0.0868256	0.0219896	10420	0.00149398	15.5875	15.5875
family.Peptococcaceae.id.2024	rs1544194	4.27e-05	0.0874612	0.0219897	10420	0.00151589	15.8165	15.8165
family.Peptococcaceae.id.2024	rs1578420	5.92e-05	0.0556565	0.0137925	10718	0.00151696	16.2804	16.2804
family.Peptococcaceae.id.2024	rs1697362	7e-05	-0.0998193	0.0247415	10719	0.00151622	16.274	16.274
family.Peptococcaceae.id.2024	rs17059358	3.45e-05	0.0648093	0.0157871	10711	0.00157093	16.8495	16.8495
family.Peptococcaceae.id.2024	rs170918	8.54e-05	-0.0604451	0.0158484	10719	0.00135521	14.5435	14.5435
family.Peptococcaceae.id.2024	rs17226531	7.06e-05	0.0955823	0.0242686	10082	0.00153621	15.5088	15.5088
family.Peptococcaceae.id.2024	rs17295122	9.03e-05	0.0794265	0.0206178	10357	0.00143084	14.8376	14.8376
family.Peptococcaceae.id.2024	rs17349860	6.6e-05	0.0572432	0.0142766	10719	0.00149759	16.0738	16.0738
family.Peptococcaceae.id.2024	rs1739573	2.66e-05	-0.137163	0.0326266	8227	0.00214367	17.6696	17.6696
family.Peptococcaceae.id.2024	rs17406291	6.58e-05	-0.0698939	0.0174863	10414	0.00153179	15.9734	15.9734
family.Peptococcaceae.id.2024	rs17637497	3.33e-05	-0.0579029	0.0139773	10714	0.00159922	17.1583	17.1583
family.Peptococcaceae.id.2024	rs17794312	3.44e-05	0.1638	0.0392602	5501	0.00315433	17.4005	17.4005
family.Peptococcaceae.id.2024	rs17797183	7.3e-05	0.0642909	0.0157047	10717	0.0015613	16.7554	16.7554
family.Peptococcaceae.id.2024	rs1784938	1.78e-05	0.0722163	0.0170244	10711	0.00167714	17.9906	17.9906
family.Peptococcaceae.id.2024	rs1784940	1.15e-05	0.0783546	0.0181194	10714	0.00174233	18.6964	18.6964
family.Peptococcaceae.id.2024	rs1841631	2.46e-05	-0.0586036	0.0138896	10718	0.00165818	17.7986	17.7986
family.Peptococcaceae.id.2024	rs1871821	1.17e-05	0.0857245	0.0190374	10444	0.00193769	20.2727	20.2727
family.Peptococcaceae.id.2024	rs1876333	8.75e-05	-0.0557572	0.014179	10716	0.00144097	15.4608	15.4608
family.Peptococcaceae.id.2024	rs1905030	4.42e-05	0.0927808	0.0218598	10719	0.0016778	18.0112	18.0112
family.Peptococcaceae.id.2024	rs1918825	8.58e-05	0.0539264	0.0136927	10718	0.00144506	15.5076	15.5076
family.Peptococcaceae.id.2024	rs1919086	5.2e-05	0.0553798	0.0136725	10718	0.00152837	16.4031	16.4031
family.Peptococcaceae.id.2024	rs1966656	8.07e-05	0.0632975	0.0157268	10719	0.00150897	16.1961	16.1961
family.Peptococcaceae.id.2024	rs1966657	8.7e-05	0.0630193	0.0156978	10719	0.00150128	16.1134	16.1134
family.Peptococcaceae.id.2024	rs1983493	6.61e-05	0.0545938	0.0136708	10719	0.00148558	15.9447	15.9447
family.Peptococcaceae.id.2024	rs1983494	8.02e-05	0.0539629	0.0136713	10719	0.0014514	15.5772	15.5772
family.Peptococcaceae.id.2024	rs1983496	8.95e-05	0.0536016	0.013671	10719	0.00143211	15.3699	15.3699
family.Peptococcaceae.id.2024	rs2073219	4.16e-05	0.0567336	0.0138805	10717	0.00155641	16.7029	16.7029
family.Peptococcaceae.id.2024	rs2073963	8.73e-05	0.0551191	0.0138947	10719	0.00146593	15.7334	15.7334
family.Peptococcaceae.id.2024	rs2073965	7.86e-05	0.0552767	0.0138697	10717	0.0014799	15.8806	15.8806
family.Peptococcaceae.id.2024	rs2103298	5.56e-05	0.0551599	0.0136721	10718	0.00151635	16.2739	16.2739
family.Peptococcaceae.id.2024	rs2103299	5.14e-05	0.0554125	0.0136722	10718	0.00153023	16.4231	16.4231
family.Peptococcaceae.id.2024	rs2124435	3.38e-05	-0.0567473	0.0136969	10719	0.00159882	17.162	17.162
family.Peptococcaceae.id.2024	rs2141364	4.66e-05	0.0557175	0.0136705	10719	0.00154734	16.6085	16.6085
family.Peptococcaceae.id.2024	rs2143988	7.97e-05	-0.0540511	0.0137375	10667	0.00144918	15.4779	15.4779
family.Peptococcaceae.id.2024	rs2178188	5.83e-05	0.0549974	0.0136711	10718	0.00150767	16.1806	16.1806
family.Peptococcaceae.id.2024	rs2213306	1.66e-05	0.0670514	0.0156882	10719	0.00170128	18.2637	18.2637
family.Peptococcaceae.id.2024	rs222332	8.94e-05	0.0955871	0.0241431	9970	0.00156977	15.672	15.672
family.Peptococcaceae.id.2024	rs2255103	2.51e-05	-0.0576821	0.0136967	10719	0.00165188	17.7325	17.7325
family.Peptococcaceae.id.2024	rs2277367	9.36e-05	0.0784454	0.0205048	10719	0.00136357	14.6334	14.6334
family.Peptococcaceae.id.2024	rs2277368	8.62e-05	0.0573989	0.0145704	10713	0.00144653	15.5162	15.5162
family.Peptococcaceae.id.2024	rs2296348	6.48e-05	0.0549901	0.0137864	10719	0.00148207	15.9069	15.9069
family.Peptococcaceae.id.2024	rs2296349	7.74e-05	0.0543967	0.0137948	10719	0.00144855	15.5466	15.5466
family.Peptococcaceae.id.2024	rs2296350	6.58e-05	0.0549415	0.0137866	10719	0.0014794	15.8782	15.8782
family.Peptococcaceae.id.2024	rs234690	7.58e-05	-0.0607143	0.0158439	10719	0.00136807	14.6817	14.6817
family.Peptococcaceae.id.2024	rs234696	9.53e-05	-0.060284	0.015854	10718	0.00134718	14.4559	14.4559
family.Peptococcaceae.id.2024	rs234697	5.11e-05	0.0560482	0.013946	10444	0.00154413	16.1488	16.1488
family.Peptococcaceae.id.2024	rs234700	3.25e-05	0.0575929	0.0139477	10444	0.00162988	17.047	17.047
family.Peptococcaceae.id.2024	rs234776	8.7e-05	-0.0603344	0.0158461	10719	0.00135066	14.4946	14.4946
family.Peptococcaceae.id.2024	rs2401148	5.45e-05	0.0587887	0.0145537	10444	0.00155989	16.3138	16.3138
family.Peptococcaceae.id.2024	rs2404633	5.27e-05	-0.0599693	0.0148433	10718	0.00152062	16.3198	16.3198
family.Peptococcaceae.id.2024	rs2407125	8.81e-05	0.0663825	0.0173684	10718	0.00136107	14.6051	14.6051
family.Peptococcaceae.id.2024	rs2408609	7.47e-05	0.0545421	0.0137963	10717	0.00145623	15.6263	15.6263
family.Peptococcaceae.id.2024	rs2408611	7.55e-05	0.054503	0.0137871	10719	0.00145582	15.6247	15.6247
family.Peptococcaceae.id.2024	rs2421118	8.22e-05	0.0546093	0.0138788	10710	0.00144348	15.4792	15.4792
family.Peptococcaceae.id.2024	rs2520573	3.93e-05	0.0578093	0.0140784	10719	0.00157055	16.8581	16.8581
family.Peptococcaceae.id.2024	rs2538415	2.82e-05	-0.0597284	0.0141542	10719	0.0016585	17.8037	17.8037
family.Peptococcaceae.id.2024	rs256897	1.83e-05	-0.0599149	0.0138971	10716	0.00173156	18.5841	18.5841
family.Peptococcaceae.id.2024	rs256898	3.42e-05	-0.057788	0.0138696	10718	0.00161709	17.3568	17.3568
family.Peptococcaceae.id.2024	rs2572326	7.29e-05	-0.0543588	0.0137071	10719	0.00146507	15.7241	15.7241
family.Peptococcaceae.id.2024	rs2572327	7.32e-05	-0.0543411	0.0136988	10719	0.00146589	15.733	15.733
family.Peptococcaceae.id.2024	rs2572328	7.25e-05	-0.0543738	0.0136988	10719	0.00146766	15.752	15.752
family.Peptococcaceae.id.2024	rs2572329	2.3e-05	-0.0579733	0.0136982	10717	0.00166851	17.908	17.908
family.Peptococcaceae.id.2024	rs2572330	3.4e-05	-0.0567522	0.0136991	10717	0.00159888	17.1594	17.1594
family.Peptococcaceae.id.2024	rs2572351	3.3e-05	-0.0568396	0.013704	10719	0.00160234	17.1998	17.1998
family.Peptococcaceae.id.2024	rs2605256	4.87e-05	-0.055604	0.0136986	10717	0.00153503	16.4731	16.4731
family.Peptococcaceae.id.2024	rs2605258	6.01e-05	-0.0551261	0.0137067	10718	0.00150689	16.1722	16.1722
family.Peptococcaceae.id.2024	rs2605259	8e-05	-0.0542033	0.0137054	10719	0.00145707	15.6382	15.6382
family.Peptococcaceae.id.2024	rs2605260	7.04e-05	-0.0544573	0.0136985	10719	0.00147222	15.8011	15.8011
family.Peptococcaceae.id.2024	rs2605261	8.02e-05	-0.0540154	0.0137013	10719	0.00144786	15.5392	15.5392
family.Peptococcaceae.id.2024	rs2605262	9.56e-05	-0.0535857	0.0137057	10719	0.00142403	15.2831	15.2831
family.Peptococcaceae.id.2024	rs2605263	3.1e-05	-0.0571501	0.0137041	10719	0.00161984	17.388	17.388
family.Peptococcaceae.id.2024	rs2605265	4.76e-05	-0.0556517	0.0137065	10719	0.00153561	16.4825	16.4825
family.Peptococcaceae.id.2024	rs2605270	4.52e-05	-0.0557783	0.0137042	10719	0.00154312	16.5631	16.5631
family.Peptococcaceae.id.2024	rs2605271	3.64e-05	-0.0564141	0.0137031	10719	0.00157869	16.9456	16.9456
family.Peptococcaceae.id.2024	rs2623755	4.22e-05	0.0866175	0.0200704	10719	0.00173457	18.6217	18.6217
family.Peptococcaceae.id.2024	rs2669920	8.3e-05	0.118973	0.0298527	9083	0.00174558	15.8793	15.8793
family.Peptococcaceae.id.2024	rs2720807	1.77e-06	0.0927122	0.0189884	10719	0.0022191	23.835	23.835
family.Peptococcaceae.id.2024	rs2727462	5.25e-05	0.055739	0.0137274	10718	0.00153589	16.4839	16.4839
family.Peptococcaceae.id.2024	rs2817780	6.24e-05	0.055629	0.0139613	10719	0.00147896	15.8735	15.8735
family.Peptococcaceae.id.2024	rs2817781	8.48e-05	0.0545899	0.013961	10719	0.00142436	15.2866	15.2866
family.Peptococcaceae.id.2024	rs28398252	3e-05	0.0895333	0.0220034	10417	0.00158692	16.5541	16.5541
family.Peptococcaceae.id.2024	rs28418993	4.6e-05	-0.0558052	0.0137006	10714	0.00154614	16.5879	16.5879
family.Peptococcaceae.id.2024	rs28433835	8.19e-05	-0.109666	0.0277246	9970	0.00156688	15.6432	15.6432
family.Peptococcaceae.id.2024	rs28457227	9.57e-05	-0.053543	0.0136923	10718	0.00142468	15.2887	15.2887
family.Peptococcaceae.id.2024	rs28480060	3.8e-05	-0.116207	0.0285131	9696	0.00171018	16.6069	16.6069
family.Peptococcaceae.id.2024	rs28495970	1.23e-05	0.0649522	0.0148351	10444	0.00183208	19.1657	19.1657
family.Peptococcaceae.id.2024	rs28501173	3.92e-05	0.0716549	0.0172617	10381	0.00165715	17.2281	17.2281
family.Peptococcaceae.id.2024	rs28513718	3.69e-05	-0.116097	0.0285034	9696	0.00170812	16.5868	16.5868
family.Peptococcaceae.id.2024	rs28517615	3.69e-05	0.0698039	0.0168137	10381	0.00165758	17.2325	17.2325
family.Peptococcaceae.id.2024	rs28581593	5.03e-05	0.0687424	0.0167998	10381	0.00161028	16.7401	16.7401
family.Peptococcaceae.id.2024	rs28584387	1.3e-05	0.0657593	0.0149027	10444	0.00186084	19.4671	19.4671
family.Peptococcaceae.id.2024	rs28696257	9.98e-05	0.0532498	0.0136711	10718	0.00141351	15.1686	15.1686
family.Peptococcaceae.id.2024	rs28715630	1.29e-05	0.0647833	0.0148334	10444	0.00182299	19.0704	19.0704
family.Peptococcaceae.id.2024	rs28718863	1.65e-05	-0.121207	0.0285034	9696	0.00186148	18.0788	18.0788
family.Peptococcaceae.id.2024	rs2897976	9.26e-05	0.0538195	0.013795	10718	0.00141809	15.2178	15.2178
family.Peptococcaceae.id.2024	rs2897977	9.59e-05	0.0537182	0.0137872	10718	0.00141438	15.178	15.178
family.Peptococcaceae.id.2024	rs3013203	8.55e-05	0.0544592	0.013879	10710	0.00143554	15.3938	15.3938
family.Peptococcaceae.id.2024	rs3016538	4.48e-05	0.0605202	0.0151749	10719	0.00148167	15.9027	15.9027
family.Peptococcaceae.id.2024	rs3019503	8.36e-05	0.0545592	0.0138802	10710	0.00144056	15.4478	15.4478
family.Peptococcaceae.id.2024	rs311433	1.19e-05	0.0802344	0.0183344	10381	0.0018414	19.1472	19.1472
family.Peptococcaceae.id.2024	rs311434	1.51e-05	0.0786837	0.0182814	10444	0.00177058	18.5212	18.5212
family.Peptococcaceae.id.2024	rs34473788	7.07e-05	0.100531	0.0252393	10145	0.00156141	15.8621	15.8621
family.Peptococcaceae.id.2024	rs34477167	6.37e-05	0.0576511	0.0144356	10716	0.00148616	15.9465	15.9465
family.Peptococcaceae.id.2024	rs34946857	6.72e-05	0.101218	0.0255723	9921	0.00157666	15.6636	15.6636
family.Peptococcaceae.id.2024	rs350958	7.3e-05	-0.0980594	0.0251348	10719	0.00141794	15.2177	15.2177
family.Peptococcaceae.id.2024	rs35298021	8.16e-05	0.0544865	0.0138236	10719	0.00144728	15.533	15.533
family.Peptococcaceae.id.2024	rs35304971	9.43e-05	0.0556371	0.0142358	10717	0.00142323	15.2716	15.2716
family.Peptococcaceae.id.2024	rs35537232	1.89e-05	0.0607508	0.0141504	10716	0.00171706	18.4282	18.4282
family.Peptococcaceae.id.2024	rs35559530	1.24e-05	0.0687843	0.0158265	10444	0.00180534	18.8854	18.8854
family.Peptococcaceae.id.2024	rs35565098	7.23e-05	0.0564658	0.0142147	10717	0.00147021	15.7765	15.7765
family.Peptococcaceae.id.2024	rs35610369	9.4e-05	0.0978903	0.0254677	10351	0.00142527	14.7712	14.7712
family.Peptococcaceae.id.2024	rs35625078	8.95e-05	0.0678869	0.0172587	10717	0.00144164	15.4695	15.4695
family.Peptococcaceae.id.2024	rs35703006	4.95e-07	0.0812655	0.0164355	10715	0.00227647	24.4435	24.4435
family.Peptococcaceae.id.2024	rs36102951	9.68e-05	0.0541085	0.0138657	10710	0.00141984	15.2253	15.2253
family.Peptococcaceae.id.2024	rs36148530	8.55e-05	0.0560799	0.0142452	10708	0.00144525	15.4952	15.4952
family.Peptococcaceae.id.2024	rs3738689	9.9e-05	0.0556322	0.0142429	10715	0.00142181	15.2536	15.2536
family.Peptococcaceae.id.2024	rs3742238	4.06e-05	-0.0681479	0.0165993	10718	0.00157012	16.8518	16.8518
family.Peptococcaceae.id.2024	rs375168	1.59e-05	0.060957	0.0141688	10444	0.00176906	18.5052	18.5052
family.Peptococcaceae.id.2024	rs3791298	5.28e-05	0.0592904	0.0146074	10719	0.00153462	16.4718	16.4718
family.Peptococcaceae.id.2024	rs3811732	1.26e-06	-0.0724172	0.0148499	10381	0.00228562	23.7768	23.7768
family.Peptococcaceae.id.2024	rs3842729	1.64e-05	0.0742128	0.017005	10351	0.00183664	19.0424	19.0424
family.Peptococcaceae.id.2024	rs3842748	4.28e-05	0.0674789	0.0167008	10418	0.00156457	16.3221	16.3221
family.Peptococcaceae.id.2024	rs3842752	1.67e-05	0.0736588	0.0169751	10357	0.00181469	18.8253	18.8253
family.Peptococcaceae.id.2024	rs3842754	3.48e-05	0.0709535	0.0169943	10356	0.00168042	17.4283	17.4283
family.Peptococcaceae.id.2024	rs3842755	3.52e-05	0.0707196	0.0169786	10356	0.00167246	17.3457	17.3457
family.Peptococcaceae.id.2024	rs3842756	3.65e-05	0.0706873	0.0169774	10356	0.00167118	17.3324	17.3324
family.Peptococcaceae.id.2024	rs3847091	3.49e-05	0.0566587	0.0136744	10718	0.00159921	17.1646	17.1646
family.Peptococcaceae.id.2024	rs3847092	4.05e-05	0.0561866	0.0136747	10718	0.00157265	16.8791	16.8791
family.Peptococcaceae.id.2024	rs3852256	9.89e-05	0.0557045	0.0141889	10713	0.00143664	15.4099	15.4099
family.Peptococcaceae.id.2024	rs3857836	2.85e-05	0.0572817	0.0136725	10718	0.00163497	17.5491	17.5491
family.Peptococcaceae.id.2024	rs38989	2.03e-05	-0.0593736	0.0138622	10718	0.00170869	18.3416	18.3416
family.Peptococcaceae.id.2024	rs4073104	8.17e-05	0.0867413	0.0228781	10381	0.00138284	14.3723	14.3723
family.Peptococcaceae.id.2024	rs4073323	9.52e-05	0.0545081	0.013911	10444	0.00146791	15.3505	15.3505
family.Peptococcaceae.id.2024	rs41301092	9.68e-05	0.165981	0.0430738	4858	0.00304726	14.8427	14.8427
family.Peptococcaceae.id.2024	rs420794	8.51e-05	-0.10411	0.0264978	9696	0.00158957	15.4338	15.4338
family.Peptococcaceae.id.2024	rs4279456	6.41e-05	0.0555353	0.0138229	10719	0.00150361	16.1384	16.1384
family.Peptococcaceae.id.2024	rs4381266	5.53e-05	0.0553174	0.0136967	10719	0.00151941	16.3083	16.3083
family.Peptococcaceae.id.2024	rs4454301	4.64e-05	0.0827726	0.0195459	10719	0.00167025	17.93	17.93
family.Peptococcaceae.id.2024	rs4547214	7.6e-05	-0.0829854	0.0202733	10716	0.00156114	16.7522	16.7522
family.Peptococcaceae.id.2024	rs45568539	6.28e-05	0.0638857	0.0157245	10717	0.00153785	16.5035	16.5035
family.Peptococcaceae.id.2024	rs4630180	5.49e-05	-0.0561274	0.0139566	10716	0.00150697	16.17	16.17
family.Peptococcaceae.id.2024	rs4655413	8.3e-05	-0.0627209	0.0157441	10719	0.0014784	15.8674	15.8674
family.Peptococcaceae.id.2024	rs4667205	7.71e-05	-0.0542943	0.013688	10719	0.00146567	15.7306	15.7306
family.Peptococcaceae.id.2024	rs4678227	6.37e-05	0.0576097	0.0142103	10716	0.0015314	16.4325	16.4325
family.Peptococcaceae.id.2024	rs4693118	6.28e-05	-0.0625515	0.0154273	10718	0.00153149	16.4366	16.4366
family.Peptococcaceae.id.2024	rs4693710	5.93e-05	-0.0627478	0.0154372	10717	0.00153929	16.5189	16.5189
family.Peptococcaceae.id.2024	rs4713555	7.18e-05	-0.0617144	0.0155826	10492	0.00149275	15.6824	15.6824
family.Peptococcaceae.id.2024	rs4731023	3.12e-05	0.0570003	0.0136746	10718	0.00161849	17.3719	17.3719
family.Peptococcaceae.id.2024	rs4731024	2.98e-05	0.0571467	0.0136744	10718	0.00162684	17.4616	17.4616
family.Peptococcaceae.id.2024	rs4731441	7.14e-05	0.0547512	0.013771	10718	0.00147266	15.8043	15.8043
family.Peptococcaceae.id.2024	rs4739528	8.64e-05	0.0557044	0.0141156	10444	0.0014889	15.5703	15.5703
family.Peptococcaceae.id.2024	rs4794115	2.71e-05	0.221536	0.0530804	3199	0.00541563	17.408	17.408
family.Peptococcaceae.id.2024	rs480122	4.92e-05	-0.0693729	0.0170542	10719	0.00154131	16.5437	16.5437
family.Peptococcaceae.id.2024	rs4845824	3.8e-05	-0.0590815	0.01432	10444	0.0016272	17.019	17.019
family.Peptococcaceae.id.2024	rs4885231	5.74e-05	-0.058359	0.0144338	10719	0.00152277	16.3445	16.3445
family.Peptococcaceae.id.2024	rs4990837	1.74e-06	0.0910387	0.0185869	10718	0.00223332	23.9858	23.9858
family.Peptococcaceae.id.2024	rs55794172	9.61e-05	0.0940744	0.0238475	10082	0.00154114	15.5587	15.5587
family.Peptococcaceae.id.2024	rs56139710	8.75e-05	0.0992547	0.0252352	10145	0.00152256	15.4669	15.4669
family.Peptococcaceae.id.2024	rs56147469	7.44e-05	-0.0575942	0.0143777	10444	0.00153408	16.0435	16.0435
family.Peptococcaceae.id.2024	rs57392722	6.2e-05	-0.0594245	0.0148317	10444	0.00153468	16.0497	16.0497
family.Peptococcaceae.id.2024	rs5810	4.31e-05	0.0579318	0.0141116	10719	0.0015698	16.85	16.85
family.Peptococcaceae.id.2024	rs59783230	8.68e-05	-0.128499	0.0327709	8362	0.00183534	15.3716	15.3716
family.Peptococcaceae.id.2024	rs6105618	2.81e-05	0.0575264	0.013736	10667	0.00164156	17.5361	17.5361
family.Peptococcaceae.id.2024	rs6135786	1.76e-05	0.0598776	0.0141604	10393	0.00171747	17.877	17.877
family.Peptococcaceae.id.2024	rs61870295	2.76e-06	0.133876	0.02887	9761	0.00219816	21.4991	21.4991
family.Peptococcaceae.id.2024	rs61870296	3.2e-06	0.133822	0.0289962	9761	0.00217737	21.2954	21.2954
family.Peptococcaceae.id.2024	rs61973475	4.85e-05	-0.0728968	0.0181907	10717	0.00149622	16.0561	16.0561
family.Peptococcaceae.id.2024	rs62151819	6.53e-05	0.0956502	0.0236583	10082	0.00161866	16.3426	16.3426
family.Peptococcaceae.id.2024	rs62217653	6.83e-05	0.0580091	0.0145544	10444	0.00151871	15.8825	15.8825
family.Peptococcaceae.id.2024	rs62229301	9.2e-05	-0.0541186	0.0137926	10717	0.00143451	15.3928	15.3928
family.Peptococcaceae.id.2024	rs62240589	6.66e-05	-0.111814	0.0278904	9970	0.00160948	16.0692	16.0692
family.Peptococcaceae.id.2024	rs62240590	7.09e-05	-0.111401	0.0278896	9970	0.00159775	15.9519	15.9519
family.Peptococcaceae.id.2024	rs62240611	9.56e-05	-0.109522	0.0278969	9970	0.00154357	15.4101	15.4101
family.Peptococcaceae.id.2024	rs62315648	2.7e-05	-0.0648735	0.0153871	10655	0.00166549	17.772	17.772
family.Peptococcaceae.id.2024	rs62341786	8.98e-05	-0.0885529	0.0225217	10082	0.00153105	15.4567	15.4567
family.Peptococcaceae.id.2024	rs62344165	6.88e-05	-0.0585612	0.0147123	10707	0.00147757	15.8408	15.8408
family.Peptococcaceae.id.2024	rs62344170	7.22e-05	-0.0585038	0.0146821	10706	0.00148088	15.8748	15.8748
family.Peptococcaceae.id.2024	rs62434361	6.07e-05	0.0553673	0.0138231	10719	0.00149448	16.0403	16.0403
family.Peptococcaceae.id.2024	rs62502370	6.78e-05	0.122641	0.031534	8428	0.00179148	15.1221	15.1221
family.Peptococcaceae.id.2024	rs62557140	6.02e-05	-0.105755	0.0262332	10033	0.00161721	16.2485	16.2485
family.Peptococcaceae.id.2024	rs62557141	9.64e-05	-0.101401	0.0259185	10032	0.00152339	15.3029	15.3029
family.Peptococcaceae.id.2024	rs62558211	9.33e-05	-0.103815	0.0266927	10032	0.00150554	15.1234	15.1234
family.Peptococcaceae.id.2024	rs62559180	3.58e-05	-0.11641	0.0284875	9696	0.00171921	16.6947	16.6947
family.Peptococcaceae.id.2024	rs62559181	7.31e-05	-0.111473	0.0283777	9696	0.00158892	15.4275	15.4275
family.Peptococcaceae.id.2024	rs62559182	2.59e-05	-0.118544	0.0284869	9696	0.00178279	17.3133	17.3133
family.Peptococcaceae.id.2024	rs62559183	4.68e-05	-0.115559	0.0285668	9696	0.00168485	16.3605	16.3605
family.Peptococcaceae.id.2024	rs6480157	5.35e-05	0.0557488	0.0136823	10719	0.00154642	16.5986	16.5986
family.Peptococcaceae.id.2024	rs6558812	4.35e-06	0.0876504	0.0185973	10717	0.00206841	22.2089	22.2089
family.Peptococcaceae.id.2024	rs6559166	1.03e-05	-0.235766	0.054401	3191	0.0058516	18.7706	18.7706
family.Peptococcaceae.id.2024	rs6590392	3.57e-05	0.169334	0.042269	4663	0.00342994	16.042	16.042
family.Peptococcaceae.id.2024	rs6598870	3.63e-05	0.0588803	0.014211	10718	0.00159913	17.1637	17.1637
family.Peptococcaceae.id.2024	rs6687560	1.65e-05	0.061437	0.0142164	10715	0.00173994	18.6725	18.6725
family.Peptococcaceae.id.2024	rs6700409	3.89e-05	0.0588585	0.014259	10714	0.0015878	17.0356	17.0356
family.Peptococcaceae.id.2024	rs6705111	3.48e-05	0.0982807	0.0234556	9970	0.00175785	17.5531	17.5531
family.Peptococcaceae.id.2024	rs67181349	8.27e-05	-0.0989401	0.0247142	10719	0.00149296	16.024	16.024
family.Peptococcaceae.id.2024	rs6951522	7.1e-05	0.0570472	0.0141657	10717	0.00151099	16.2147	16.2147
family.Peptococcaceae.id.2024	rs6951745	7.95e-05	0.0556162	0.0140461	10716	0.0014609	15.675	15.675
family.Peptococcaceae.id.2024	rs6989260	7.24e-05	0.0608335	0.0153368	10716	0.00146604	15.7302	15.7302
family.Peptococcaceae.id.2024	rs7009013	3.59e-06	0.0884815	0.0185933	10717	0.00210865	22.6419	22.6419
family.Peptococcaceae.id.2024	rs7041935	8.24e-05	-0.100087	0.0256322	10034	0.00151722	15.2439	15.2439
family.Peptococcaceae.id.2024	rs7110099	5.71e-05	0.0670939	0.0167407	10417	0.00153959	16.0596	16.0596
family.Peptococcaceae.id.2024	rs7140557	6.21e-05	0.10894	0.0273305	10415	0.00152322	15.8855	15.8855
family.Peptococcaceae.id.2024	rs72621540	3.88e-05	0.0904062	0.0226694	10381	0.00152972	15.9013	15.9013
family.Peptococcaceae.id.2024	rs72710470	9.06e-05	-0.100339	0.0248438	10195	0.00159744	16.3088	16.3088
family.Peptococcaceae.id.2024	rs72942126	9.22e-05	0.189352	0.0485167	4077	0.00372216	15.2245	15.2245
family.Peptococcaceae.id.2024	rs72942134	7.25e-05	0.192533	0.0484862	4077	0.00385261	15.7601	15.7601
family.Peptococcaceae.id.2024	rs72942142	7.21e-05	0.193143	0.0486051	4077	0.00385812	15.7827	15.7827
family.Peptococcaceae.id.2024	rs72991897	8.63e-05	0.0719999	0.0184797	10649	0.00142346	15.1772	15.1772
family.Peptococcaceae.id.2024	rs73030248	3.63e-05	0.112913	0.0277565	9181	0.00179922	16.5448	16.5448
family.Peptococcaceae.id.2024	rs73132848	6.05e-05	0.18171	0.0458148	4436	0.00353359	15.7235	15.7235
family.Peptococcaceae.id.2024	rs733072	9.52e-05	0.187251	0.0475634	4332	0.00356503	15.4918	15.4918
family.Peptococcaceae.id.2024	rs74043718	4.62e-05	0.111062	0.0272175	10417	0.00159586	16.6474	16.6474
family.Peptococcaceae.id.2024	rs74559415	2.98e-05	0.165956	0.0396571	6160	0.00283486	17.5067	17.5067
family.Peptococcaceae.id.2024	rs7465155	5.62e-05	0.0827061	0.0196653	10719	0.00164741	17.6845	17.6845
family.Peptococcaceae.id.2024	rs74752472	6.92e-05	0.158066	0.039666	6160	0.00257123	15.8745	15.8745
family.Peptococcaceae.id.2024	rs7487808	8.17e-05	0.0835587	0.0209184	10656	0.00149514	15.9531	15.9531
family.Peptococcaceae.id.2024	rs74960061	3.7e-05	0.125743	0.030134	9205	0.00188804	17.4085	17.4085
family.Peptococcaceae.id.2024	rs75229567	6.03e-05	-0.198981	0.049552	4025	0.00399026	16.1171	16.1171
family.Peptococcaceae.id.2024	rs75430375	3.41e-06	-0.147941	0.0317498	8375	0.00258574	21.7065	21.7065
family.Peptococcaceae.id.2024	rs756853	9.06e-05	0.0545367	0.0138189	10719	0.00145093	15.5722	15.5722
family.Peptococcaceae.id.2024	rs75707256	3.13e-05	0.126277	0.0304987	9205	0.00185889	17.1392	17.1392
family.Peptococcaceae.id.2024	rs75754569	9.96e-05	0.0906466	0.0232681	10415	0.00145509	15.174	15.174
family.Peptococcaceae.id.2024	rs75811620	9.01e-05	-0.113323	0.0290215	9464	0.00160851	15.2442	15.2442
family.Peptococcaceae.id.2024	rs75861225	9.04e-05	0.0808569	0.0206972	10649	0.00143113	15.2591	15.2591
family.Peptococcaceae.id.2024	rs75898026	2.02e-06	-0.0821779	0.0173541	10444	0.00214242	22.4192	22.4192
family.Peptococcaceae.id.2024	rs7659443	9.9e-05	-0.0578983	0.0148414	10718	0.00141791	15.2159	15.2159
family.Peptococcaceae.id.2024	rs76624255	2.68e-05	-0.168142	0.0399044	4939	0.00358189	17.7474	17.7474
family.Peptococcaceae.id.2024	rs76634947	7.73e-05	-0.102102	0.0248355	10713	0.00157516	16.8981	16.8981
family.Peptococcaceae.id.2024	rs7666379	7.59e-05	-0.0587308	0.0148441	10718	0.0014584	15.651	15.651
family.Peptococcaceae.id.2024	rs7669505	9.39e-05	-0.0589552	0.0150288	10708	0.00143505	15.3857	15.3857
family.Peptococcaceae.id.2024	rs76779953	9.71e-05	0.119065	0.0307631	9141	0.00163609	14.9767	14.9767
family.Peptococcaceae.id.2024	rs76940346	6.54e-05	-0.212848	0.0527365	3346	0.00484487	16.2801	16.2801
family.Peptococcaceae.id.2024	rs77415669	6.68e-05	0.113738	0.0292221	9304	0.0016256	15.146	15.146
family.Peptococcaceae.id.2024	rs77424861	5.88e-05	0.111187	0.0282248	9535	0.00162487	15.5151	15.5151
family.Peptococcaceae.id.2024	rs7766680	1.08e-05	0.0676525	0.0156175	10716	0.00174805	18.7614	18.7614
family.Peptococcaceae.id.2024	rs77681628	7.95e-05	0.117467	0.0290527	8702	0.00187509	16.344	16.344
family.Peptococcaceae.id.2024	rs77691313	9.38e-05	0.11885	0.0306422	9141	0.00164305	15.0405	15.0405
family.Peptococcaceae.id.2024	rs7777787	3.18e-05	0.0569311	0.0136727	10718	0.00161501	17.3344	17.3344
family.Peptococcaceae.id.2024	rs77796173	1.08e-05	-0.16407	0.0369732	6762	0.00290367	19.686	19.686
family.Peptococcaceae.id.2024	rs7782430	7.47e-05	-0.0549733	0.0138974	10710	0.00145886	15.6443	15.6443
family.Peptococcaceae.id.2024	rs7786247	9.58e-05	-0.0542925	0.0139051	10710	0.00142142	15.2422	15.2422
family.Peptococcaceae.id.2024	rs7787312	2.91e-05	0.0572162	0.0136725	10718	0.00163124	17.509	17.509
family.Peptococcaceae.id.2024	rs78011796	1.06e-05	-0.131964	0.0299699	9093	0.00212768	19.384	19.384
family.Peptococcaceae.id.2024	rs78033444	2.33e-05	0.0957117	0.0228175	10082	0.00174217	17.5917	17.5917
family.Peptococcaceae.id.2024	rs78120120	2.81e-05	-0.127774	0.0298065	9253	0.00198206	18.3724	18.3724
family.Peptococcaceae.id.2024	rs7837801	5.54e-05	0.0829082	0.0196739	10719	0.00165402	17.7556	17.7556
family.Peptococcaceae.id.2024	rs7837830	2.7e-06	0.0894884	0.018598	10718	0.00215551	23.1484	23.1484
family.Peptococcaceae.id.2024	rs78412370	5.77e-05	0.122157	0.0304948	9205	0.00174023	16.0432	16.0432
family.Peptococcaceae.id.2024	rs78574110	5.2e-05	0.122964	0.0304934	9205	0.00176341	16.2573	16.2573
family.Peptococcaceae.id.2024	rs78684786	4.95e-05	0.125065	0.031246	9644	0.00165845	16.0174	16.0174
family.Peptococcaceae.id.2024	rs78743204	7.62e-05	-0.160824	0.0399	4939	0.00327859	16.2397	16.2397
family.Peptococcaceae.id.2024	rs78793148	1.56e-05	-0.10341	0.0236491	10444	0.00182742	19.1169	19.1169
family.Peptococcaceae.id.2024	rs78950534	9.94e-05	0.0929187	0.0237582	10654	0.00143366	15.2932	15.2932
family.Peptococcaceae.id.2024	rs78977053	7.3e-05	-0.16073	0.0398892	4939	0.00327656	16.2296	16.2296
family.Peptococcaceae.id.2024	rs79104394	8.23e-05	0.11029	0.0286939	9568	0.0015417	14.7707	14.7707
family.Peptococcaceae.id.2024	rs7912066	4.72e-05	0.0561495	0.0136831	10719	0.0015685	16.836	16.836
family.Peptococcaceae.id.2024	rs79295283	7.68e-05	-0.111302	0.027911	9970	0.00159246	15.899	15.899
family.Peptococcaceae.id.2024	rs79645174	2.4e-05	0.114338	0.0274606	9758	0.00177349	17.3329	17.3329
family.Peptococcaceae.id.2024	rs79671525	8.73e-05	-0.16059	0.0401109	4939	0.00323492	16.0226	16.0226
family.Peptococcaceae.id.2024	rs79711281	9.62e-05	0.11938	0.0302406	9206	0.00168995	15.5806	15.5806
family.Peptococcaceae.id.2024	rs79775162	9.09e-05	0.106878	0.0273432	10415	0.0014648	15.2753	15.2753
family.Peptococcaceae.id.2024	rs7998551	2.78e-05	-0.069605	0.0165901	10719	0.00163953	17.5997	17.5997
family.Peptococcaceae.id.2024	rs8002705	8.86e-05	-0.0823414	0.0202797	10719	0.00153565	16.4829	16.4829
family.Peptococcaceae.id.2024	rs80095215	7.06e-05	0.120402	0.0305161	9204	0.00168848	15.5637	15.5637
family.Peptococcaceae.id.2024	rs8012469	4.41e-05	0.115147	0.0281082	9982	0.00167837	16.7783	16.7783
family.Peptococcaceae.id.2024	rs8117456	2.8e-05	0.057516	0.0137356	10668	0.00164091	17.5307	17.5307
family.Peptococcaceae.id.2024	rs825132	5.62e-05	-0.158018	0.0386445	4939	0.00337389	16.7133	16.7133
family.Peptococcaceae.id.2024	rs845592	7.45e-05	-0.129912	0.0327591	8226	0.00190817	15.7228	15.7228
family.Peptococcaceae.id.2024	rs899181	4.93e-05	0.058324	0.0143584	10719	0.00153695	16.4968	16.4968
family.Peptococcaceae.id.2024	rs9183	6.16e-05	0.0609954	0.0153014	10714	0.00148094	15.8874	15.8874
family.Peptococcaceae.id.2024	rs921917	7.99e-05	-0.0546797	0.0138967	10709	0.00144362	15.4792	15.4792
family.Peptococcaceae.id.2024	rs9299351	8.37e-05	0.0544377	0.0138346	10717	0.00144267	15.4806	15.4806
family.Peptococcaceae.id.2024	rs936137	2.34e-05	-0.0578288	0.0137045	10719	0.0016584	17.8026	17.8026
family.Peptococcaceae.id.2024	rs9377015	2.04e-05	0.059026	0.0138319	10713	0.00169697	18.2071	18.2071
family.Peptococcaceae.id.2024	rs9390412	5.14e-05	0.0560832	0.0137898	10719	0.00154072	16.5374	16.5374
family.Peptococcaceae.id.2024	rs9403800	1.82e-05	0.059365	0.0138315	10713	0.00171659	18.4181	18.4181
family.Peptococcaceae.id.2024	rs9403801	3.38e-05	0.0574213	0.0137839	10719	0.00161639	17.3508	17.3508
family.Peptococcaceae.id.2024	rs9403802	8.43e-05	0.0545574	0.013823	10719	0.00145117	15.5747	15.5747
family.Peptococcaceae.id.2024	rs9458385	2.64e-05	0.0646014	0.015621	10718	0.00159316	17.0995	17.0995
family.Peptococcaceae.id.2024	rs9497602	5.76e-05	0.0557051	0.0137919	10716	0.00152001	16.3102	16.3102
family.Peptococcaceae.id.2024	rs9526842	9.52e-05	0.0537882	0.0137942	10718	0.00141662	15.202	15.202
family.Peptococcaceae.id.2024	rs9535878	8.91e-05	0.0540227	0.0137945	10719	0.00142879	15.3342	15.3342
family.Peptococcaceae.id.2024	rs9535879	9.99e-05	0.0536369	0.0137947	10719	0.00140844	15.1155	15.1155
family.Peptococcaceae.id.2024	rs9535880	7.88e-05	0.054367	0.0137871	10719	0.00144857	15.5468	15.5468
family.Peptococcaceae.id.2024	rs9535885	9.09e-05	0.0538968	0.0137945	10718	0.00142226	15.2627	15.2627
family.Peptococcaceae.id.2024	rs9543763	3.38e-05	-0.0601508	0.0144319	10719	0.001618	17.3682	17.3682
family.Peptococcaceae.id.2024	rs957958	5.5e-05	0.0569667	0.0139656	10718	0.00155001	16.6356	16.6356
family.Peptococcaceae.id.2024	rs957960	5.93e-05	0.0565822	0.0139966	10717	0.00152258	16.3393	16.3393
family.Peptococcaceae.id.2024	rs9603802	5.04e-06	-0.0810577	0.0178391	10444	0.00197297	20.6424	20.6424
family.Peptococcaceae.id.2024	rs9632415	1.77e-05	-0.119165	0.0276554	9802	0.00189059	18.5629	18.5629
family.Peptococcaceae.id.2024	rs9644052	7.34e-07	0.0817261	0.0166726	10444	0.00229536	24.0233	24.0233
family.Peptococcaceae.id.2024	rs9644279	6.69e-05	0.0852686	0.0202335	10719	0.00165411	17.7564	17.7564
family.Peptococcaceae.id.2024	rs9644354	1.99e-05	0.0899736	0.0201153	10718	0.00186317	20.003	20.003
family.Peptococcaceae.id.2024	rs9644838	8.36e-05	-0.071741	0.0178979	10718	0.00149681	16.0639	16.0639
family.Peptococcaceae.id.2024	rs9647207	8.04e-05	0.078959	0.0203135	10719	0.00140757	15.1062	15.1062
family.Peptococcaceae.id.2024	rs9647208	8.08e-05	0.0790163	0.0203134	10719	0.00140962	15.1282	15.1282
family.Peptococcaceae.id.2024	rs9712713	6.42e-05	0.05824	0.014556	10444	0.00153047	16.0056	16.0056
family.Peptococcaceae.id.2024	rs9712716	4.83e-05	0.0591896	0.0145545	10444	0.00158104	16.5354	16.5354
family.Peptococcaceae.id.2024	rs973572	9.46e-05	0.053908	0.0138233	10719	0.00141682	15.2056	15.2056
family.Peptococcaceae.id.2024	rs9804182	2.27e-05	0.0582412	0.013694	10719	0.00168467	18.0851	18.0851
family.Peptococcaceae.id.2024	rs9990443	7.5e-05	-0.0585002	0.0148442	10718	0.00144696	15.5281	15.5281
family.Peptostreptococcaceae.id.2042	rs10014884	3.44e-05	0.0471901	0.011371	16061	0.00107119	17.2207	17.2207
family.Peptostreptococcaceae.id.2042	rs10022773	6.34e-05	0.047086	0.0118397	16061	0.000983788	15.8142	15.8142
family.Peptostreptococcaceae.id.2042	rs10026067	7.79e-05	0.0450275	0.0113768	16060	0.000974427	15.6626	15.6626
family.Peptostreptococcaceae.id.2042	rs10028534	3.44e-05	0.0472882	0.0113862	16061	0.00107278	17.2462	17.2462
family.Peptostreptococcaceae.id.2042	rs10030422	6.86e-05	0.0514196	0.0128947	16061	0.00098908	15.8994	15.8994
family.Peptostreptococcaceae.id.2042	rs1011613	6.57e-05	0.0515051	0.0127221	16058	0.00101965	16.3882	16.3882
family.Peptostreptococcaceae.id.2042	rs1014064	7.29e-05	-0.0472865	0.0119356	16061	0.000976305	15.6938	15.6938
family.Peptostreptococcaceae.id.2042	rs10174379	6e-05	0.0553943	0.0142607	16060	0.000938636	15.0868	15.0868
family.Peptostreptococcaceae.id.2042	rs10208182	5.5e-06	0.0507908	0.0112071	16061	0.00127718	20.5365	20.5365
family.Peptostreptococcaceae.id.2042	rs1031499	7.98e-05	-0.154552	0.0404866	4336	0.00334951	14.5656	14.5656
family.Peptostreptococcaceae.id.2042	rs1046226	8.48e-05	0.0458567	0.0116476	16059	0.000964263	15.4981	15.4981
family.Peptostreptococcaceae.id.2042	rs10497024	8.92e-05	-0.0473152	0.0120364	16061	0.000961208	15.4509	15.4509
family.Peptostreptococcaceae.id.2042	rs10503279	3.45e-05	-0.0472099	0.0114146	16057	0.00106418	17.1036	17.1036
family.Peptostreptococcaceae.id.2042	rs10790945	2.99e-05	-0.0624149	0.0148989	16058	0.00109169	17.5474	17.5474
family.Peptostreptococcaceae.id.2042	rs10803523	9.37e-05	-0.0464304	0.0119012	16059	0.000946884	15.2185	15.2185
family.Peptostreptococcaceae.id.2042	rs10805326	4.03e-06	0.0566637	0.012276	16061	0.0013248	21.3031	21.3031
family.Peptostreptococcaceae.id.2042	rs10811562	7.04e-05	-0.0802201	0.0203082	16061	0.000970576	15.6016	15.6016
family.Peptostreptococcaceae.id.2042	rs10811563	6.55e-05	-0.0805428	0.0203131	16061	0.000977917	15.7197	15.7197
family.Peptostreptococcaceae.id.2042	rs10872193	2.98e-05	-0.0466645	0.0111883	16047	0.00108289	17.3937	17.3937
family.Peptostreptococcaceae.id.2042	rs10893898	8.58e-05	-0.0588514	0.0149773	16057	0.000960645	15.438	15.438
family.Peptostreptococcaceae.id.2042	rs10904854	8.61e-06	0.0532691	0.0121187	16060	0.00120164	19.3191	19.3191
family.Peptostreptococcaceae.id.2042	rs10904855	1.01e-05	0.05283	0.0121187	16060	0.00118192	19.0017	19.0017
family.Peptostreptococcaceae.id.2042	rs10965050	5.51e-05	-0.08088	0.0202668	16061	0.000990628	15.9243	15.9243
family.Peptostreptococcaceae.id.2042	rs10965053	5.92e-05	-0.0808499	0.020308	16061	0.000985883	15.8479	15.8479
family.Peptostreptococcaceae.id.2042	rs10970306	5.65e-05	0.0808552	0.0208059	15482	0.000974522	15.1003	15.1003
family.Peptostreptococcaceae.id.2042	rs10970308	5.8e-05	0.0809155	0.0208399	15485	0.000972611	15.0736	15.0736
family.Peptostreptococcaceae.id.2042	rs10970312	8.77e-05	0.0785937	0.0207713	15486	0.000923647	14.315	14.315
family.Peptostreptococcaceae.id.2042	rs10970317	4.13e-05	0.082173	0.0207591	15487	0.00101073	15.667	15.667
family.Peptostreptococcaceae.id.2042	rs1098906	1.3e-05	0.0490905	0.0112517	16060	0.00118386	19.033	19.033
family.Peptostreptococcaceae.id.2042	rs1098907	3.88e-06	0.0520184	0.011254	16060	0.00132854	21.3621	21.3621
family.Peptostreptococcaceae.id.2042	rs11021363	4.66e-05	0.0662712	0.0165115	15584	0.00103264	16.1073	16.1073
family.Peptostreptococcaceae.id.2042	rs1104490	1.7e-05	0.0484177	0.0112518	16060	0.00115165	18.5144	18.5144
family.Peptostreptococcaceae.id.2042	rs11055742	9.7e-05	0.0639223	0.0165546	15249	0.000976792	14.9077	14.9077
family.Peptostreptococcaceae.id.2042	rs11086066	1.08e-05	0.0553182	0.0125583	15968	0.00121366	19.4008	19.4008
family.Peptostreptococcaceae.id.2042	rs11086067	1.24e-05	0.0549331	0.0125566	15969	0.00119708	19.1367	19.1367
family.Peptostreptococcaceae.id.2042	rs11109097	7.15e-05	0.0476482	0.0120742	15584	0.000998302	15.5711	15.5711
family.Peptostreptococcaceae.id.2042	rs11149051	5.61e-06	-0.0653544	0.0143142	16059	0.00129639	20.8431	20.8431
family.Peptostreptococcaceae.id.2042	rs111538465	1.09e-05	-0.0677675	0.0156823	16057	0.0011616	18.6711	18.6711
family.Peptostreptococcaceae.id.2042	rs11190363	2.03e-05	-0.0480243	0.011283	16061	0.0011267	18.1141	18.1141
family.Peptostreptococcaceae.id.2042	rs112021757	5.79e-05	0.0793435	0.0196623	15554	0.00104582	16.2817	16.2817
family.Peptostreptococcaceae.id.2042	rs11208755	3.43e-05	0.0811691	0.0195782	15554	0.00110386	17.1862	17.1862
family.Peptostreptococcaceae.id.2042	rs11208756	3.55e-05	0.0808147	0.0195308	15554	0.00109957	17.1193	17.1193
family.Peptostreptococcaceae.id.2042	rs11221229	3.82e-05	-0.0617607	0.0149658	16058	0.00105943	17.0283	17.0283
family.Peptostreptococcaceae.id.2042	rs11221230	5.45e-05	-0.0609278	0.014987	16058	0.00102816	16.5252	16.5252
family.Peptostreptococcaceae.id.2042	rs11221286	5.47e-05	-0.0609613	0.0150322	16058	0.00102312	16.4441	16.4441
family.Peptostreptococcaceae.id.2042	rs11221428	9.96e-05	-0.0580446	0.0148858	16060	0.000945849	15.2028	15.2028
family.Peptostreptococcaceae.id.2042	rs112518795	3.14e-05	0.0864028	0.0210893	15552	0.00107814	16.7832	16.7832
family.Peptostreptococcaceae.id.2042	rs11254325	9.48e-05	0.0694076	0.0186266	16061	0.000863768	13.8832	13.8832
family.Peptostreptococcaceae.id.2042	rs11259222	1.83e-05	0.101406	0.0244839	13495	0.00126952	17.1515	17.1515
family.Peptostreptococcaceae.id.2042	rs1128919	6.97e-05	-0.0474749	0.0119396	16061	0.000983444	15.8087	15.8087
family.Peptostreptococcaceae.id.2042	rs112926401	4.56e-05	-0.057143	0.0141458	16057	0.00101523	16.3162	16.3162
family.Peptostreptococcaceae.id.2042	rs113190010	7.28e-05	-0.153477	0.0394105	5647	0.00267844	15.1604	15.1604
family.Peptostreptococcaceae.id.2042	rs113922985	2.27e-07	0.0729965	0.0142022	16060	0.00164222	26.4141	26.4141
family.Peptostreptococcaceae.id.2042	rs114064079	7.86e-05	-0.160903	0.0415989	5903	0.00252808	14.956	14.956
family.Peptostreptococcaceae.id.2042	rs114069915	4.92e-05	-0.167133	0.0416804	5903	0.00271648	16.0736	16.0736
family.Peptostreptococcaceae.id.2042	rs114921579	8.51e-05	0.0906363	0.0240387	13070	0.00108651	14.2139	14.2139
family.Peptostreptococcaceae.id.2042	rs1157851	7.87e-05	-0.0605952	0.0150794	16055	0.00100476	16.1456	16.1456
family.Peptostreptococcaceae.id.2042	rs11591519	1.79e-07	0.084068	0.0162048	15254	0.00176126	26.9101	26.9101
family.Peptostreptococcaceae.id.2042	rs11591673	5.64e-05	0.0519681	0.0127179	16061	0.00103854	16.6952	16.6952
family.Peptostreptococcaceae.id.2042	rs11594134	1.97e-07	0.0838223	0.0161904	15333	0.00174508	26.8006	26.8006
family.Peptostreptococcaceae.id.2042	rs11595451	1.85e-08	0.0904434	0.0162037	15252	0.00203851	31.1508	31.1508
family.Peptostreptococcaceae.id.2042	rs116139345	2.42e-05	-0.0951835	0.0223129	15974	0.0011379	18.1952	18.1952
[truncated: 1,987 more rows]
